# Supplementary material for: VAV2 exists in extrachromosomal circular DNA and contributes Enzalutamide resistance of prostate cancer via stabilization of AR/ARv7
Source: Int J Biol Sci. 2025 Apr 9;21(6):2843–63. doi: 10.7150/ijbs.109271 (PMC12035891; doi:10.7150/ijbs.109271)
Supplement: Supplementary file 1 — Supplementary figures and tables. [file ijbsv21p2843s1.zip]

Archive with 3 entries (3 files):
- supplementary materials/Supplementary Figures.pdf
- supplementary materials/Table S1.xlsx
- supplementary materials/Table S2.xlsx
