# Supplementary material for: VAV2 exists in extrachromosomal circular DNA and contributes Enzalutamide resistance of prostate cancer via stabilization of AR/ARv7
Source: Int J Biol Sci. 2025 Apr 9;21(6):2843–63. doi: 10.7150/ijbs.109271 (PMC12035891; doi:10.7150/ijbs.109271)
Supplement: Supplementary file 1 — Supplementary figures and tables. [file ijbsv21p2843s1.zip › supplementary materials/Table S1.xlsx]

## Sheet: C4-2
Protein IDs	Majority protein IDs	Protein names	Gene names	Fasta headers	Number of proteins	Peptides	Razor + unique peptides	Unique peptides	Sequence coverage [%]	Mol. weight [kDa]	Sequence length	Score	Intensity	iBAQ peptides	iBAQ
Q86YZ3	Q86YZ3	Hornerin	HRNR	sp|Q86YZ3|HORN_HUMAN Hornerin OS=Homo sapiens OX=9606 GN=HRNR PE=1 SV=2	1	27	27	27	31.1	282.39	2850	323.31	1460700000	104	1223900
P60709;I3L4N8;P63261;E7EVS6;A0A2R8Y793;A0A804GS07;A0A6Q8PFE4;I3L3I0;I3L1U9;A0A6Q8PH58;G5E9R0;A0A2R8YGF8;C9JZR7;J3KT65;K7EM38;I3L3R2;C9JUM1;C9JTX5;A5A3E0;Q6S8J3;P0CG38;Q562R1;F8WCH0;A0A2R8YEA7;A0A2R8YFE2;Q9BYX7;P0CG39;A0A6Q8PGD7;A0A7P0TBL1	P60709;I3L4N8;P63261;E7EVS6;A0A2R8Y793;A0A804GS07;A0A6Q8PFE4;I3L3I0;I3L1U9;A0A6Q8PH58;G5E9R0;A0A2R8YGF8;C9JZR7;J3KT65;K7EM38;I3L3R2;C9JUM1	Actin, cytoplasmic 1;Actin gamma 1;Actin, cytoplasmic 2;	ACTB;ACTG1;	sp|P60709|ACTB_HUMAN Actin, cytoplasmic 1 OS=Homo sapiens OX=9606 GN=ACTB PE=1 SV=1;tr|I3L4N8|I3L4N8_HUMAN Actin gamma 1 OS=Homo sapiens OX=9606 GN=ACTG1 PE=1 SV=9;sp|P63261|ACTG_HUMAN Actin, cytoplasmic 2 OS=Homo sapiens OX=9606 GN=ACTG1 PE=1 SV=1;tr|E7EV	29	16	16	5	46.9	41.736	375	154.04	2099300000	23	67050000
P25705;K7EK77;K7ENJ4;K7ERX7;K7EJP1;K7EQH4;K7ESA0	P25705	ATP synthase subunit alpha, mitochondrial	ATP5F1A	sp|P25705|ATPA_HUMAN ATP synthase subunit alpha, mitochondrial OS=Homo sapiens OX=9606 GN=ATP5F1A PE=1 SV=1	7	18	18	18	33.8	59.75	553	107.48	955260000	36	24111000
P78540	P78540	Arginase-2, mitochondrial	ARG2	sp|P78540|ARGI2_HUMAN Arginase-2, mitochondrial OS=Homo sapiens OX=9606 GN=ARG2 PE=1 SV=1	1	10	10	10	34.2	38.577	354	94.653	1128500000	17	45697000
P68371;P04350;Q3ZCM7;K7ESM5;Q9BUF5;M0R2D3;M0R0X0;M0QY85;M0QY37;M0QX14;M0R042;M0QZL7;M0QYM7;M0R278;M0R2T4;A0A075B724	P68371;P04350;Q3ZCM7	Tubulin beta-4B chain;Tubulin beta-4A chain;Tubulin beta-8 chain	TUBB4B;TUBB4A;TUBB8	sp|P68371|TBB4B_HUMAN Tubulin beta-4B chain OS=Homo sapiens OX=9606 GN=TUBB4B PE=1 SV=1;sp|P04350|TBB4A_HUMAN Tubulin beta-4A chain OS=Homo sapiens OX=9606 GN=TUBB4A PE=1 SV=2;sp|Q3ZCM7|TBB8_HUMAN Tubulin beta-8 chain OS=Homo sapiens OX=9606 GN=TUBB8 PE=1	16	10	10	3	23.8	49.83	445	79.207	318200000	22	13848000
P11021;A0A7P0TB36;A0A7P0TAI0	P11021;A0A7P0TB36;A0A7P0TAI0	Endoplasmic reticulum chaperone BiP;78 kDa glucose-regulated protein;	HSPA5;	sp|P11021|BIP_HUMAN Endoplasmic reticulum chaperone BiP OS=Homo sapiens OX=9606 GN=HSPA5 PE=1 SV=2;tr|A0A7P0TB36|A0A7P0TB36_HUMAN 78 kDa glucose-regulated protein OS=Homo sapiens OX=9606 GN=HSPA5 PE=1 SV=1;tr|A0A7P0TAI0|A0A7P0TAI0_HUMAN 78 kDa glucose-regu	3	17	17	16	23.2	72.332	654	65.451	441870000	38	7575100
P0CG48;F5GYU3;Q96C32;J3QKN0;F5GXK7;F5H747;F5H388;B4DV12;F5H265;F5H2Z3;F5H6Q2;J3QTR3;J3QS39;P62987;P62979;P0CG47;M0R2S1;M0R1M6;M0R1V7;F5GZ39;J3QSA3	P0CG48;F5GYU3;Q96C32;J3QKN0;F5GXK7;F5H747;F5H388;B4DV12;F5H265;F5H2Z3;F5H6Q2;J3QTR3;J3QS39;P62987;P62979;P0CG47;M0R2S1;M0R1M6;M0R1V7	Polyubiquitin-C;Ubiquitin C (Fragment);UBC protein;	UBC;	sp|P0CG48|UBC_HUMAN Polyubiquitin-C OS=Homo sapiens OX=9606 GN=UBC PE=1 SV=3;tr|F5GYU3|F5GYU3_HUMAN Ubiquitin C (Fragment) OS=Homo sapiens OX=9606 GN=UBC PE=1 SV=1;tr|Q96C32|Q96C32_HUMAN UBC protein OS=Homo sapiens OX=9606 GN=UBC PE=1 SV=1;tr|J3QKN0|J3QKN0	21	3	3	3	44.7	77.038	685	59.39	97883000	63	1553700
P04406;E7EUT5	P04406;E7EUT5	Glyceraldehyde-3-phosphate dehydrogenase;Peptidyl-cysteine S-nitrosylase GAPDH	GAPDH	sp|P04406|G3P_HUMAN Glyceraldehyde-3-phosphate dehydrogenase OS=Homo sapiens OX=9606 GN=GAPDH PE=1 SV=3;tr|E7EUT5|E7EUT5_HUMAN Peptidyl-cysteine S-nitrosylase GAPDH OS=Homo sapiens OX=9606 GN=GAPDH PE=1 SV=1	2	8	8	8	27.2	36.053	335	57.994	354710000	19	16712000
Q5D862	Q5D862	Filaggrin-2	FLG2	sp|Q5D862|FILA2_HUMAN Filaggrin-2 OS=Homo sapiens OX=9606 GN=FLG2 PE=1 SV=1	1	2	2	2	2.9	248.07	2391	52.165	30481000	77	184890
Q6UWP8;K7ESC4	Q6UWP8	Suprabasin	SBSN	sp|Q6UWP8|SBSN_HUMAN Suprabasin OS=Homo sapiens OX=9606 GN=SBSN PE=1 SV=2	2	8	8	8	28.6	60.54	590	46.085	89087000	32	1027600
Q13228;F2Z2W8;F8WCR4;A6PVX1;H0Y532;C9JVL0	Q13228;F2Z2W8;F8WCR4;A6PVX1;H0Y532	Methanethiol oxidase	SELENBP1;	sp|Q13228|SBP1_HUMAN Methanethiol oxidase OS=Homo sapiens OX=9606 GN=SELENBP1 PE=1 SV=2;tr|F2Z2W8|F2Z2W8_HUMAN Methanethiol oxidase OS=Homo sapiens OX=9606 GN=SELENBP1 PE=1 SV=1;tr|F8WCR4|F8WCR4_HUMAN Methanethiol oxidase OS=Homo sapiens OX=9606 GN=SELENBP	6	3	3	3	6.8	52.39	472	45.686	15453000	31	498480
P36542	P36542	ATP synthase subunit gamma, mitochondrial	ATP5F1C	sp|P36542|ATPG_HUMAN ATP synthase subunit gamma, mitochondrial OS=Homo sapiens OX=9606 GN=ATP5F1C PE=1 SV=1	1	5	5	5	18.5	32.996	298	45.237	201260000	17	10157000
A0A7I2V2G2;A0A7I2V2S7;D6RCD7;P38646;A0A7I2V3F7;A0A7I2YQB2;H0Y8K0;A0A3B3ITI4	A0A7I2V2G2;A0A7I2V2S7;D6RCD7;P38646;A0A7I2V3F7;A0A7I2YQB2;H0Y8K0	Stress-70 protein, mitochondrial;	HSPA9;	tr|A0A7I2V2G2|A0A7I2V2G2_HUMAN Stress-70 protein, mitochondrial OS=Homo sapiens OX=9606 GN=HSPA9 PE=1 SV=1;tr|A0A7I2V2S7|A0A7I2V2S7_HUMAN Stress-70 protein, mitochondrial OS=Homo sapiens OX=9606 GN=HSPA9 PE=1 SV=1;tr|D6RCD7|D6RCD7_HUMAN Stress-70 protein,	8	11	11	11	19.3	66.601	610	44.185	180570000	37	4273400
A0A804F6T5;A0A8V8TNX9;A0A804F729;P14618;H3BTN5;A0A8V8TMM5;H3BQ34;B4DNK4;H3BT25;H3BUW1;H3BTJ2;H3BU13;H3BN34;H3BQZ3;P30613	A0A804F6T5;A0A8V8TNX9;A0A804F729;P14618;H3BTN5;A0A8V8TMM5;H3BQ34;B4DNK4;H3BT25;H3BUW1;H3BTJ2	Pyruvate kinase	PKM	tr|A0A804F6T5|A0A804F6T5_HUMAN Pyruvate kinase OS=Homo sapiens OX=9606 GN=PKM PE=1 SV=1;tr|A0A8V8TNX9|A0A8V8TNX9_HUMAN Pyruvate kinase OS=Homo sapiens OX=9606 GN=PKM PE=1 SV=1;tr|A0A804F729|A0A804F729_HUMAN Pyruvate kinase OS=Homo sapiens OX=9606 GN=PKM PE	15	14	14	14	27.6	61.593	566	40.243	267600000	42	5915700
P08238;Q58FF8;Q58FF7;Q58FF6	P08238	Heat shock protein HSP 90-beta	HSP90AB1	sp|P08238|HS90B_HUMAN Heat shock protein HSP 90-beta OS=Homo sapiens OX=9606 GN=HSP90AB1 PE=1 SV=4	4	10	10	5	16.2	83.263	724	40.158	132890000	38	2985500
P15924;A0A804HL18	P15924	Desmoplakin	DSP	sp|P15924|DESP_HUMAN Desmoplakin OS=Homo sapiens OX=9606 GN=DSP PE=1 SV=3	2	49	49	49	14.7	331.77	2871	37.019	734440000	203	3129800
A0A7I2V599;A0A7I2V2X6;P10809;A0A7I2YQK6;A0A7I2V5M1;A0A7I2V5K3;A0A7I2YQ71;A0A7I2V369;E7ESH4;E7EXB4;C9JL25;C9JL19;C9JCQ4	A0A7I2V599;A0A7I2V2X6;P10809;A0A7I2YQK6	60 kDa heat shock protein, mitochondrial;	HSPD1;	tr|A0A7I2V599|A0A7I2V599_HUMAN 60 kDa heat shock protein, mitochondrial OS=Homo sapiens OX=9606 GN=HSPD1 PE=1 SV=1;tr|A0A7I2V2X6|A0A7I2V2X6_HUMAN 60 kDa heat shock protein, mitochondrial OS=Homo sapiens OX=9606 GN=HSPD1 PE=1 SV=1;sp|P10809|CH60_HUMAN 60 kD	13	17	17	17	32.6	57.785	537	36.823	545580000	34	15099000
P11142;E9PKE3;E9PN89;E9PLF4;E9PQQ4;E9PQK7;E9PK54;E9PNE6;E9PI65;E9PPY6;P54652;E9PN25;A8K7Q2;E9PM13;E9PS65	P11142;E9PKE3;E9PN89;E9PLF4;E9PQQ4;E9PQK7;E9PK54;E9PNE6	Heat shock cognate 71 kDa protein;	HSPA8;	sp|P11142|HSP7C_HUMAN Heat shock cognate 71 kDa protein OS=Homo sapiens OX=9606 GN=HSPA8 PE=1 SV=1;tr|E9PKE3|E9PKE3_HUMAN Heat shock cognate 71 kDa protein OS=Homo sapiens OX=9606 GN=HSPA8 PE=1 SV=1;tr|E9PN89|E9PN89_HUMAN Heat shock cognate 71 kDa protein	15	15	14	13	25.5	70.897	646	33.843	286610000	37	4980700
A0A8I5KWT8;P35579;P35749;A0A8I5KZ38;P35580;A0A494C024	A0A8I5KWT8;P35579	Myosin-9	MYH9	tr|A0A8I5KWT8|A0A8I5KWT8_HUMAN Myosin-9 OS=Homo sapiens OX=9606 GN=MYH9 PE=1 SV=1;sp|P35579|MYH9_HUMAN Myosin-9 OS=Homo sapiens OX=9606 GN=MYH9 PE=1 SV=4	6	12	12	10	7.2	229.18	1981	31.342	63517000	132	481190
P48047;A0A494C0K9;H7C0C1;H7C086;H7C068	P48047;A0A494C0K9;H7C0C1;H7C086	ATP synthase subunit O, mitochondrial;	ATP5PO;	sp|P48047|ATPO_HUMAN ATP synthase subunit O, mitochondrial OS=Homo sapiens OX=9606 GN=ATP5PO PE=1 SV=1;tr|A0A494C0K9|A0A494C0K9_HUMAN ATP synthase subunit O, mitochondrial OS=Homo sapiens OX=9606 GN=ATP5PO PE=3 SV=1;tr|H7C0C1|H7C0C1_HUMAN ATP synthase subu	5	4	4	4	21.6	23.277	213	29.412	140940000	14	8557700
P48735;H0YL11	P48735	Isocitrate dehydrogenase [NADP], mitochondrial	IDH2	sp|P48735|IDHP_HUMAN Isocitrate dehydrogenase [NADP], mitochondrial OS=Homo sapiens OX=9606 GN=IDH2 PE=1 SV=2	2	12	12	11	27.9	50.909	452	29.251	207150000	30	4546900
H3BRG4;P22695;H3BSJ9;H3BUE4;H3BUI9;H3BP04;A0A087WVZ4	H3BRG4;P22695;H3BSJ9	Ubiquinol-cytochrome c reductase core protein 2;Cytochrome b-c1 complex subunit 2, mitochondrial;	UQCRC2;	tr|H3BRG4|H3BRG4_HUMAN Ubiquinol-cytochrome c reductase core protein 2 OS=Homo sapiens OX=9606 GN=UQCRC2 PE=1 SV=1;sp|P22695|QCR2_HUMAN Cytochrome b-c1 complex subunit 2, mitochondrial OS=Homo sapiens OX=9606 GN=UQCRC2 PE=1 SV=3;tr|H3BSJ9|H3BSJ9_HUMAN Ubiq	7	6	6	6	21.8	44.634	412	28.493	79473000	23	2208300
P62081;B5MCP9;A0A2R8Y623	P62081;B5MCP9;A0A2R8Y623	Small ribosomal subunit protein eS7;40S ribosomal protein S7;	RPS7;	sp|P62081|RS7_HUMAN Small ribosomal subunit protein eS7 OS=Homo sapiens OX=9606 GN=RPS7 PE=1 SV=1;tr|B5MCP9|B5MCP9_HUMAN 40S ribosomal protein S7 OS=Homo sapiens OX=9606 GN=RPS7 PE=1 SV=1;tr|A0A2R8Y623|A0A2R8Y623_HUMAN 40S ribosomal protein S7 (Fragment) O	3	4	4	4	12.4	22.127	194	28.022	55170000	10	4976400
P49748;G3V1M7;J3QRJ8;J3KSR4;K7EQP4;K7EMF8;J3KS89;K7EJW8	P49748	Very long-chain specific acyl-CoA dehydrogenase, mitochondrial	ACADVL	sp|P49748|ACADV_HUMAN Very long-chain specific acyl-CoA dehydrogenase, mitochondrial OS=Homo sapiens OX=9606 GN=ACADVL PE=1 SV=1	8	12	12	12	20.8	70.389	655	27.092	120180000	43	2794900
A8MUD9;P18124	A8MUD9;P18124	Large ribosomal subunit protein uL30	RPL7	tr|A8MUD9|A8MUD9_HUMAN Large ribosomal subunit protein uL30 OS=Homo sapiens OX=9606 GN=RPL7 PE=1 SV=1;sp|P18124|RL7_HUMAN Large ribosomal subunit protein uL30 OS=Homo sapiens OX=9606 GN=RPL7 PE=1 SV=1	2	3	3	3	14.4	24.433	208	26.302	36754000	13	1877800
P68363;P68366	P68363;P68366	Tubulin alpha-1B chain;Tubulin alpha-4A chain	TUBA1B;TUBA4A	sp|P68363|TBA1B_HUMAN Tubulin alpha-1B chain OS=Homo sapiens OX=9606 GN=TUBA1B PE=1 SV=1;sp|P68366|TBA4A_HUMAN Tubulin alpha-4A chain OS=Homo sapiens OX=9606 GN=TUBA4A PE=1 SV=1	2	10	10	1	25.9	50.151	451	26.209	355290000	23	10120000
H0YH81;P06576;F8W079;F8W0P7;H0YI37	H0YH81;P06576;F8W079	ATP synthase subunit beta (Fragment);ATP synthase subunit beta, mitochondrial;	ATP5F1B;	tr|H0YH81|H0YH81_HUMAN ATP synthase subunit beta (Fragment) OS=Homo sapiens OX=9606 GN=ATP5F1B PE=1 SV=1;sp|P06576|ATPB_HUMAN ATP synthase subunit beta, mitochondrial OS=Homo sapiens OX=9606 GN=ATP5F1B PE=1 SV=3;tr|F8W079|F8W079_HUMAN ATP synthase subunit	5	9	9	9	33.7	38.138	362	24.688	391240000	20	16311000
C9JKR2;B7WNR0;A0A0C4DGB6;P02768;H0YA55;D6RHD5;H7C013	C9JKR2;B7WNR0;A0A0C4DGB6;P02768;H0YA55;D6RHD5	Albumin	ALB;	tr|C9JKR2|C9JKR2_HUMAN Albumin OS=Homo sapiens OX=9606 GN=ALB PE=1 SV=1;tr|B7WNR0|B7WNR0_HUMAN Albumin OS=Homo sapiens OX=9606 GN=ALB PE=1 SV=1;tr|A0A0C4DGB6|A0A0C4DGB6_HUMAN Albumin OS=Homo sapiens OX=9606 GN=ALB PE=1 SV=1;sp|P02768|ALBU_HUMAN Albumin OS=	7	8	8	8	18.9	47.287	417	23.371	157000000	28	3260800
P51659;E7EPL9;A0A804HK65;A0A2R8YD50;A0A804HKU2;E7ER27;A0A2R8YDT8;A0A2R8YF45;A0A804HIR1;A0A804HK88;A0A2R8YEG2;A0A2R8Y7L2;E7ET17;A0A804HKB5;A0A804HKT2;A0A804HLJ0;A0A804HIG8	P51659;E7EPL9;A0A804HK65;A0A2R8YD50;A0A804HKU2;E7ER27;A0A2R8YDT8;A0A2R8YF45	Peroxisomal multifunctional enzyme type 2;Hydroxysteroid 17-beta dehydrogenase 4;	HSD17B4;	sp|P51659|DHB4_HUMAN Peroxisomal multifunctional enzyme type 2 OS=Homo sapiens OX=9606 GN=HSD17B4 PE=1 SV=3;tr|E7EPL9|E7EPL9_HUMAN Hydroxysteroid 17-beta dehydrogenase 4 OS=Homo sapiens OX=9606 GN=HSD17B4 PE=1 SV=2;tr|A0A804HK65|A0A804HK65_HUMAN Hydroxyste	17	9	9	9	13.9	79.685	736	22.429	128940000	48	2686300
P31943;G8JLB6;H0YBD7;A0AAG2UWX3;A0A9L9PY23;A0AAG2UY50;E9PCY7;E7EQJ0;D6RAM1;D6RFM3;D6RIT2;D6RIU0;D6RDU3;D6RBM0;E7EN40;D6RDL0;E5RGV0;A0AAG2UWH7;H0YAQ2;D6RF17	P31943;G8JLB6;H0YBD7;A0AAG2UWX3;A0A9L9PY23;A0AAG2UY50;E9PCY7;E7EQJ0;D6RAM1;D6RFM3;D6RIT2;D6RIU0;D6RDU3;D6RBM0	Heterogeneous nuclear ribonucleoprotein H;Heterogeneous nuclear ribonucleoprotein H1;	HNRNPH1;	sp|P31943|HNRH1_HUMAN Heterogeneous nuclear ribonucleoprotein H OS=Homo sapiens OX=9606 GN=HNRNPH1 PE=1 SV=4;tr|G8JLB6|G8JLB6_HUMAN Heterogeneous nuclear ribonucleoprotein H1 OS=Homo sapiens OX=9606 GN=HNRNPH1 PE=1 SV=1;tr|H0YBD7|H0YBD7_HUMAN Heterogeneous	20	6	6	4	21.2	49.229	449	21.507	102740000	26	1614500
Q8NC51	Q8NC51	SERPINE1 mRNA-binding protein 1	SERBP1	sp|Q8NC51|SERB1_HUMAN SERPINE1 mRNA-binding protein 1 OS=Homo sapiens OX=9606 GN=SERBP1 PE=1 SV=2	1	2	2	2	6.6	44.965	408	20.956	14457000	21	688430
P10275;A0A087X1B6;F5GZG9;A0A087WUX9;E9PEG3;A0A7I2PS51	P10275;A0A087X1B6;F5GZG9;A0A087WUX9;E9PEG3;A0A7I2PS51	Androgen receptor;	AR;	sp|P10275|ANDR_HUMAN Androgen receptor OS=Homo sapiens OX=9606 GN=AR PE=1 SV=3;tr|A0A087X1B6|A0A087X1B6_HUMAN Androgen receptor OS=Homo sapiens OX=9606 GN=AR PE=1 SV=1;tr|F5GZG9|F5GZG9_HUMAN Androgen receptor OS=Homo sapiens OX=9606 GN=AR PE=1 SV=1;tr|A0A0	6	6	6	6	7.4	99.187	920	19.73	88276000	42	2101800
Q9Y305;H7C5Q2;C9J7L8	Q9Y305;H7C5Q2	Acyl-coenzyme A thioesterase 9, mitochondrial;Acyl-CoA thioesterase 9 (Fragment)	ACOT9	sp|Q9Y305|ACOT9_HUMAN Acyl-coenzyme A thioesterase 9, mitochondrial OS=Homo sapiens OX=9606 GN=ACOT9 PE=1 SV=2;tr|H7C5Q2|H7C5Q2_HUMAN Acyl-CoA thioesterase 9 (Fragment) OS=Homo sapiens OX=9606 GN=ACOT9 PE=1 SV=1	3	7	7	7	17.8	49.901	439	19.663	122790000	32	3136900
P55084;B5MD38;F5GZQ3;C9JEY0;C9JE81;C9K0M0	P55084;B5MD38;F5GZQ3	Trifunctional enzyme subunit beta, mitochondrial;	HADHB;	sp|P55084|ECHB_HUMAN Trifunctional enzyme subunit beta, mitochondrial OS=Homo sapiens OX=9606 GN=HADHB PE=1 SV=3;tr|B5MD38|B5MD38_HUMAN Trifunctional enzyme subunit beta, mitochondrial OS=Homo sapiens OX=9606 GN=HADHB PE=1 SV=1;tr|F5GZQ3|F5GZQ3_HUMAN Trifu	6	7	7	7	13.7	51.294	474	18.604	121880000	29	4202700
P23396;E9PPU1;E9PL09;F2Z2S8;H0YCJ7;H0YEU2;E9PQ96;E9PJH4;H0YF32;E9PK82;E9PQX2;E9PSF4;H0YES8	P23396;E9PPU1;E9PL09;F2Z2S8;H0YCJ7;H0YEU2;E9PQ96;E9PJH4;H0YF32;E9PK82	Small ribosomal subunit protein uS3;Ribosomal protein S3	RPS3;	sp|P23396|RS3_HUMAN Small ribosomal subunit protein uS3 OS=Homo sapiens OX=9606 GN=RPS3 PE=1 SV=2;tr|E9PPU1|E9PPU1_HUMAN Ribosomal protein S3 OS=Homo sapiens OX=9606 GN=RPS3 PE=1 SV=1;tr|E9PL09|E9PL09_HUMAN Small ribosomal subunit protein uS3 OS=Homo sapie	13	9	9	9	42.8	26.688	243	18.408	153500000	19	7407000
P05141;Q9H0C2	P05141	ADP/ATP translocase 2	SLC25A5	sp|P05141|ADT2_HUMAN ADP/ATP translocase 2 OS=Homo sapiens OX=9606 GN=SLC25A5 PE=1 SV=7	2	10	10	4	28.9	32.852	298	17.424	971810000	20	37642000
H3BNP9;Q9Y6N5	H3BNP9;Q9Y6N5	Sulfide quinone oxidoreductase (Fragment);Sulfide:quinone oxidoreductase, mitochondrial	SQOR	tr|H3BNP9|H3BNP9_HUMAN Sulfide quinone oxidoreductase (Fragment) OS=Homo sapiens OX=9606 GN=SQOR PE=1 SV=1;sp|Q9Y6N5|SQOR_HUMAN Sulfide:quinone oxidoreductase, mitochondrial OS=Homo sapiens OX=9606 GN=SQOR PE=1 SV=1	2	1	1	1	11.3	13.968	124	16.815	8857200	10	885720
A0A0A0MSI0;Q06830;A0A0A0MRQ5;H7C3T4;Q13162	A0A0A0MSI0;Q06830;A0A0A0MRQ5	Peroxiredoxin-1 (Fragment);Peroxiredoxin-1;thioredoxin-dependent peroxiredoxin	PRDX1;	tr|A0A0A0MSI0|A0A0A0MSI0_HUMAN Peroxiredoxin-1 (Fragment) OS=Homo sapiens OX=9606 GN=PRDX1 PE=1 SV=1;sp|Q06830|PRDX1_HUMAN Peroxiredoxin-1 OS=Homo sapiens OX=9606 GN=PRDX1 PE=1 SV=1;tr|A0A0A0MRQ5|A0A0A0MRQ5_HUMAN thioredoxin-dependent peroxiredoxin OS=Homo	5	5	5	4	31	18.976	171	15.338	88289000	13	6683600
P00390;A0A2R8YF59;H0YC68	P00390	Glutathione reductase, mitochondrial	GSR	sp|P00390|GSHR_HUMAN Glutathione reductase, mitochondrial OS=Homo sapiens OX=9606 GN=GSR PE=1 SV=2	3	6	6	6	13	56.256	522	15.255	193710000	28	5508600
P49411;H3BNU3	P49411	Elongation factor Tu, mitochondrial	TUFM	sp|P49411|EFTU_HUMAN Elongation factor Tu, mitochondrial OS=Homo sapiens OX=9606 GN=TUFM PE=1 SV=3	2	11	11	11	28.4	49.874	455	15.047	212770000	32	4686300
Q9Y3I0	Q9Y3I0	RNA-splicing ligase RtcB homolog	RTCB	sp|Q9Y3I0|RTCB_HUMAN RNA-splicing ligase RtcB homolog OS=Homo sapiens OX=9606 GN=RTCB PE=1 SV=1	1	6	6	6	12.1	55.21	505	14.916	49121000	29	1693800
Q9NVI7;Q5SV16;Q5T9A4;Q5T2N8;A0A5K1VW56;H0Y2W2	Q9NVI7;Q5SV16;Q5T9A4;Q5T2N8	ATPase family AAA domain-containing protein 3A;ATPase family AAA domain containing 3A (Fragment);	ATAD3A;	sp|Q9NVI7|ATD3A_HUMAN ATPase family AAA domain-containing protein 3A OS=Homo sapiens OX=9606 GN=ATAD3A PE=1 SV=2;tr|Q5SV16|Q5SV16_HUMAN ATPase family AAA domain containing 3A (Fragment) OS=Homo sapiens OX=9606 GN=ATAD3A PE=1 SV=2;sp|Q5T9A4|ATD3B_HUMAN ATPa	6	8	8	8	11.4	71.368	634	14.406	58679000	43	1224900
I3L1P8;Q02978	I3L1P8;Q02978	Mitochondrial 2-oxoglutarate/malate carrier protein (Fragment);Mitochondrial 2-oxoglutarate/malate carrier protein	SLC25A11	tr|I3L1P8|I3L1P8_HUMAN Mitochondrial 2-oxoglutarate/malate carrier protein (Fragment) OS=Homo sapiens OX=9606 GN=SLC25A11 PE=1 SV=1;sp|Q02978|M2OM_HUMAN Mitochondrial 2-oxoglutarate/malate carrier protein OS=Homo sapiens OX=9606 GN=SLC25A11 PE=1 SV=3	2	7	7	7	28.4	32.182	296	13.735	114750000	19	5621700
A0A7I2V4S4;A0A7I2V4N1;A0A024RA28;A0A7I2V3P1;A0A7I2V4I6;A0A7I2V3P7;A0A7I2V323;P22626;A0A7I2YQN4;A0A7I2V4N0;A0A087WUI2	A0A7I2V4S4;A0A7I2V4N1;A0A024RA28;A0A7I2V3P1;A0A7I2V4I6;A0A7I2V3P7;A0A7I2V323;P22626	Heterogeneous nuclear ribonucleoproteins A2/B1;	HNRNPA2B1;	tr|A0A7I2V4S4|A0A7I2V4S4_HUMAN Heterogeneous nuclear ribonucleoproteins A2/B1 OS=Homo sapiens OX=9606 GN=HNRNPA2B1 PE=1 SV=1;tr|A0A7I2V4N1|A0A7I2V4N1_HUMAN Heterogeneous nuclear ribonucleoproteins A2/B1 OS=Homo sapiens OX=9606 GN=HNRNPA2B1 PE=1 SV=1;tr|A0A	11	5	5	5	22.3	28.222	260	13.503	108120000	16	2994700
P38919;I3L3H2;J3QL52;J3KS93;J3QQP0;E9PBH4;F8WE11;E7EMV8	P38919;I3L3H2	Eukaryotic initiation factor 4A-III	EIF4A3	sp|P38919|IF4A3_HUMAN Eukaryotic initiation factor 4A-III OS=Homo sapiens OX=9606 GN=EIF4A3 PE=1 SV=4;tr|I3L3H2|I3L3H2_HUMAN Eukaryotic initiation factor 4A-III OS=Homo sapiens OX=9606 GN=EIF4A3 PE=1 SV=2	8	10	10	8	23.4	46.871	411	13.416	156850000	26	4863600
P15880;H0YEN5;E9PQD7;E9PMM9;I3L404;E9PPT0;E9PM36	P15880;H0YEN5;E9PQD7;E9PMM9	Small ribosomal subunit protein uS5;Small ribosomal subunit protein uS5 (Fragment);	RPS2;	sp|P15880|RS2_HUMAN Small ribosomal subunit protein uS5 OS=Homo sapiens OX=9606 GN=RPS2 PE=1 SV=2;tr|H0YEN5|H0YEN5_HUMAN Small ribosomal subunit protein uS5 (Fragment) OS=Homo sapiens OX=9606 GN=RPS2 PE=1 SV=1;tr|E9PQD7|E9PQD7_HUMAN Ribosomal protein S2 OS	7	7	7	7	25.3	31.324	293	13.123	182580000	22	5277200
Q02413	Q02413	Desmoglein-1	DSG1	sp|Q02413|DSG1_HUMAN Desmoglein-1 OS=Homo sapiens OX=9606 GN=DSG1 PE=1 SV=2	1	10	10	10	11.6	113.75	1049	12.911	138500000	44	2427900
P48741;P17066	P48741;P17066	Putative heat shock 70 kDa protein 7;Heat shock 70 kDa protein 6	HSPA7;HSPA6	sp|P48741|HSP77_HUMAN Putative heat shock 70 kDa protein 7 OS=Homo sapiens OX=9606 GN=HSPA7 PE=5 SV=2;sp|P17066|HSP76_HUMAN Heat shock 70 kDa protein 6 OS=Homo sapiens OX=9606 GN=HSPA6 PE=1 SV=2	2	2	1	1	6.5	40.244	367	12.869	178100000	21	8481000
P68871;A0A2R8Y7R2;F8W6P5	P68871;A0A2R8Y7R2	Hemoglobin subunit beta	HBB	sp|P68871|HBB_HUMAN Hemoglobin subunit beta OS=Homo sapiens OX=9606 GN=HBB PE=1 SV=2;tr|A0A2R8Y7R2|A0A2R8Y7R2_HUMAN Hemoglobin subunit beta OS=Homo sapiens OX=9606 GN=HBB PE=1 SV=1	3	4	4	2	31.3	15.998	147	12.657	167860000	11	9790000
P62269;A0A0G2JQH2;Q5GGW2;J3JS69	P62269	Small ribosomal subunit protein uS13	RPS18	sp|P62269|RS18_HUMAN Small ribosomal subunit protein uS13 OS=Homo sapiens OX=9606 GN=RPS18 PE=1 SV=3	4	6	6	6	36.2	17.718	152	12.399	149440000	12	12453000
P05023;M0R116;B1AKY9;A0A2R8YEY8;A0A0A0MT26;P13637;P50993;M0QXF2;Q13733;P20648;Q5TC01;E9PRA5;H0Y7C1;P54707	P05023	Sodium/potassium-transporting ATPase subunit alpha-1	ATP1A1	sp|P05023|AT1A1_HUMAN Sodium/potassium-transporting ATPase subunit alpha-1 OS=Homo sapiens OX=9606 GN=ATP1A1 PE=1 SV=1	14	8	8	8	9.5	112.89	1023	12.239	58570000	51	1012400
A0A7P0S5H5;P60866;E5RIP1;E5RJX2;G3XAN0	A0A7P0S5H5;P60866;E5RIP1;E5RJX2;G3XAN0	Small ribosomal subunit protein uS10 (Fragment);Small ribosomal subunit protein uS10;	RPS20;	tr|A0A7P0S5H5|A0A7P0S5H5_HUMAN Small ribosomal subunit protein uS10 (Fragment) OS=Homo sapiens OX=9606 GN=RPS20 PE=1 SV=1;sp|P60866|RS20_HUMAN Small ribosomal subunit protein uS10 OS=Homo sapiens OX=9606 GN=RPS20 PE=1 SV=1;tr|E5RIP1|E5RIP1_HUMAN Ribosomal	5	2	2	2	16.9	15.312	136	12.218	113700000	6	4656300
A0A994J6V8;P62195;J3QQM1;J3QRW1;J3QLH6;J3KRP2;J3QSA9;J3QRR3;A0A6Q8PGU6;Q8NB90	A0A994J6V8;P62195;J3QQM1	26S proteasome regulatory subunit 8;	PSMC5;	tr|A0A994J6V8|A0A994J6V8_HUMAN 26S proteasome regulatory subunit 8 OS=Homo sapiens OX=9606 GN=PSMC5 PE=1 SV=1;sp|P62195|PRS8_HUMAN 26S proteasome regulatory subunit 8 OS=Homo sapiens OX=9606 GN=PSMC5 PE=1 SV=1;tr|J3QQM1|J3QQM1_HUMAN 26S proteasome regulato	10	3	3	3	10	42.648	379	12.018	10593000	26	325210
Q4G0N4;A0A0C4DGV3;B7Z8V7;D6RHI4	Q4G0N4;A0A0C4DGV3;B7Z8V7	NAD kinase 2, mitochondrial	NADK2;	sp|Q4G0N4|NAKD2_HUMAN NAD kinase 2, mitochondrial OS=Homo sapiens OX=9606 GN=NADK2 PE=1 SV=2;tr|A0A0C4DGV3|A0A0C4DGV3_HUMAN NAD kinase 2, mitochondrial OS=Homo sapiens OX=9606 GN=NADK2 PE=1 SV=1;tr|B7Z8V7|B7Z8V7_HUMAN NAD kinase 2, mitochondrial OS=Homo sa	4	5	5	5	12	49.432	442	11.903	57058000	34	1418300
J3KTA4;P17844;A0A7I2V507;A0A7I2V2S0;A0A0G2JLI4;A0A7I2V5F5;J3QSF1;J3KRZ1;J3QRQ7;J3QR02;J3KTQ4;A0A0U1RQJ0;X6RLV5	J3KTA4;P17844;A0A7I2V507;A0A7I2V2S0;A0A0G2JLI4;A0A7I2V5F5	Probable ATP-dependent RNA helicase DDX5;	DDX5;	tr|J3KTA4|J3KTA4_HUMAN Probable ATP-dependent RNA helicase DDX5 OS=Homo sapiens OX=9606 GN=DDX5 PE=1 SV=1;sp|P17844|DDX5_HUMAN Probable ATP-dependent RNA helicase DDX5 OS=Homo sapiens OX=9606 GN=DDX5 PE=1 SV=1;tr|A0A7I2V507|A0A7I2V507_HUMAN RNA helicase OS	13	9	9	6	15.1	69.086	614	11.901	145110000	35	4145900
A0A0A0MR02;P45880;Q5JSD2;Q5JSD1;A2A3S1	A0A0A0MR02;P45880;Q5JSD2;Q5JSD1	Voltage-dependent anion-selective channel protein 2 (Fragment);Voltage-dependent anion-selective channel protein 2;	VDAC2;	tr|A0A0A0MR02|A0A0A0MR02_HUMAN Voltage-dependent anion-selective channel protein 2 (Fragment) OS=Homo sapiens OX=9606 GN=VDAC2 PE=1 SV=1;sp|P45880|VDAC2_HUMAN Voltage-dependent anion-selective channel protein 2 OS=Homo sapiens OX=9606 GN=VDAC2 PE=1 SV=2;tr	5	4	4	4	18.8	30.348	282	11.457	107410000	15	6442300
Q8TC12;G3V2G6;H0YIZ8;G3V234;H0YJ46	Q8TC12;G3V2G6;H0YIZ8;G3V234	Retinol dehydrogenase 11;Retinol dehydrogenase 11 (Fragment)	RDH11;	sp|Q8TC12|RDH11_HUMAN Retinol dehydrogenase 11 OS=Homo sapiens OX=9606 GN=RDH11 PE=1 SV=2;tr|G3V2G6|G3V2G6_HUMAN Retinol dehydrogenase 11 (Fragment) OS=Homo sapiens OX=9606 GN=RDH11 PE=1 SV=1;tr|H0YIZ8|H0YIZ8_HUMAN Retinol dehydrogenase 11 (Fragment) OS=Ho	5	5	5	5	22	35.386	318	11.446	100970000	20	3079700
P30050	P30050	Large ribosomal subunit protein uL11	RPL12	sp|P30050|RL12_HUMAN Large ribosomal subunit protein uL11 OS=Homo sapiens OX=9606 GN=RPL12 PE=1 SV=1	1	2	2	2	14.5	17.818	165	11.244	29225000	11	2656900
A0A6Q8PFQ8;A0A6Q8PFS4;A0A6Q8PHC0;A0A7I2PK44;A0A6Q8PHJ9;A0A6Q8PG15;A0A6Q8PFM5;A0A6Q8PFE1;O95831;A0A6Q8PHJ4;E9PMA0;A0A6Q8PFW2;A0A7I2RLJ8;A0A6Q8PFA7;A0A6Q8PF87	A0A6Q8PFQ8;A0A6Q8PFS4;A0A6Q8PHC0;A0A7I2PK44;A0A6Q8PHJ9;A0A6Q8PG15;A0A6Q8PFM5;A0A6Q8PFE1;O95831;A0A6Q8PHJ4;E9PMA0;A0A6Q8PFW2;A0A7I2RLJ8;A0A6Q8PFA7	Apoptosis inducing factor mitochondria associated 1;	AIFM1;	tr|A0A6Q8PFQ8|A0A6Q8PFQ8_HUMAN Apoptosis inducing factor mitochondria associated 1 OS=Homo sapiens OX=9606 GN=AIFM1 PE=1 SV=1;tr|A0A6Q8PFS4|A0A6Q8PFS4_HUMAN Apoptosis inducing factor mitochondria associated 1 OS=Homo sapiens OX=9606 GN=AIFM1 PE=1 SV=1;tr|A	15	3	3	3	7.3	61.525	565	11.24	13913000	31	208130
Q6NZI2	Q6NZI2	Caveolae-associated protein 1	CAVIN1	sp|Q6NZI2|CAVN1_HUMAN Caveolae-associated protein 1 OS=Homo sapiens OX=9606 GN=CAVIN1 PE=1 SV=1	1	1	1	1	4.6	43.476	390	11.089	9044800	19	476040
Q01081	Q01081	Splicing factor U2AF 35 kDa subunit	U2AF1	sp|Q01081|U2AF1_HUMAN Splicing factor U2AF 35 kDa subunit OS=Homo sapiens OX=9606 GN=U2AF1 PE=1 SV=3	1	1	1	1	5.4	27.872	240	10.939	16989000	12	1415800
Q00325;F8VVM2	Q00325;F8VVM2	Solute carrier family 25 member 3	SLC25A3	sp|Q00325|S25A3_HUMAN Solute carrier family 25 member 3 OS=Homo sapiens OX=9606 GN=SLC25A3 PE=1 SV=2;tr|F8VVM2|F8VVM2_HUMAN Solute carrier family 25 member 3 OS=Homo sapiens OX=9606 GN=SLC25A3 PE=1 SV=1	2	4	4	4	12.2	40.094	362	10.772	136780000	19	6911300
Q5VVL7;A0A7P0Z494;P11182;A0A7P0T9W1	Q5VVL7;A0A7P0Z494;P11182;A0A7P0T9W1	Dihydrolipoamide acetyltransferase component of pyruvate dehydrogenase complex	DBT;	tr|Q5VVL7|Q5VVL7_HUMAN Dihydrolipoamide acetyltransferase component of pyruvate dehydrogenase complex OS=Homo sapiens OX=9606 GN=DBT PE=1 SV=1;tr|A0A7P0Z494|A0A7P0Z494_HUMAN Dihydrolipoamide acetyltransferase component of pyruvate dehydrogenase complex OS=	4	9	9	9	28.1	36.238	320	10.702	201900000	25	5435100
P21397;A0A8I5KUC3;A0A8I5KP93	P21397;A0A8I5KUC3;A0A8I5KP93	Amine oxidase [flavin-containing] A;Amine oxidase	MAOA;	sp|P21397|AOFA_HUMAN Amine oxidase [flavin-containing] A OS=Homo sapiens OX=9606 GN=MAOA PE=1 SV=1;tr|A0A8I5KUC3|A0A8I5KUC3_HUMAN Amine oxidase OS=Homo sapiens OX=9606 GN=MAOA PE=1 SV=1;tr|A0A8I5KP93|A0A8I5KP93_HUMAN Amine oxidase OS=Homo sapiens OX=9606 G	3	8	8	6	16.1	59.681	527	9.8435	142430000	33	2988800
P04843;F8WF32;B7Z4L4	P04843;F8WF32;B7Z4L4	Dolichyl-diphosphooligosaccharide--protein glycosyltransferase subunit 1	RPN1;	sp|P04843|RPN1_HUMAN Dolichyl-diphosphooligosaccharide--protein glycosyltransferase subunit 1 OS=Homo sapiens OX=9606 GN=RPN1 PE=1 SV=1;tr|F8WF32|F8WF32_HUMAN Dolichyl-diphosphooligosaccharide--protein glycosyltransferase subunit 1 OS=Homo sapiens OX=9606	3	4	4	4	8.7	68.569	607	9.7612	43544000	41	1062100
P23526	P23526	Adenosylhomocysteinase	AHCY	sp|P23526|SAHH_HUMAN Adenosylhomocysteinase OS=Homo sapiens OX=9606 GN=AHCY PE=1 SV=4	1	6	6	6	16	47.716	432	9.6659	87869000	21	2472900
P62805	P62805	Histone H4	H4C1	sp|P62805|H4_HUMAN Histone H4 OS=Homo sapiens OX=9606 GN=H4C1 PE=1 SV=2	1	5	5	5	50.5	11.367	103	9.4187	60446000	6	6746200
P63244;H0YAF8;H0Y8W2;J3KPE3;D6REE5;D6RAC2;H0YAM7;D6R9L0;D6R9Z1;D6RFX4;D6RHH4;D6RFZ9;H0Y9P0;E9PD14;D6RAU2;D6RF23;H0Y8R5;D6RBD0;D6R909;D6RHJ5;D6RGK8	P63244;H0YAF8;H0Y8W2;J3KPE3;D6REE5;D6RAC2;H0YAM7;D6R9L0;D6R9Z1;D6RFX4	Small ribosomal subunit protein RACK1;Small ribosomal subunit protein RACK1 (Fragment);	RACK1;	sp|P63244|RACK1_HUMAN Small ribosomal subunit protein RACK1 OS=Homo sapiens OX=9606 GN=RACK1 PE=1 SV=3;tr|H0YAF8|H0YAF8_HUMAN Small ribosomal subunit protein RACK1 (Fragment) OS=Homo sapiens OX=9606 GN=RACK1 PE=1 SV=1;tr|H0Y8W2|H0Y8W2_HUMAN Small ribosomal	21	7	7	7	23.3	35.076	317	8.9113	87478000	22	3726800
P53007;D3DX16	P53007;D3DX16	Tricarboxylate transport protein, mitochondrial;Citrate transport protein	SLC25A1	sp|P53007|TXTP_HUMAN Tricarboxylate transport protein, mitochondrial OS=Homo sapiens OX=9606 GN=SLC25A1 PE=1 SV=2;tr|D3DX16|D3DX16_HUMAN Citrate transport protein OS=Homo sapiens OX=9606 GN=SLC25A1 PE=1 SV=1	2	5	5	5	15.8	34.012	311	8.6958	179820000	19	7032600
A0A7P0T8L6;A0A7P0TB52;A0A7P0TA76;O95573;A0A7P0TBB1;A0A7P0T905;H7BYZ7	A0A7P0T8L6;A0A7P0TB52;A0A7P0TA76;O95573;A0A7P0TBB1;A0A7P0T905	long-chain-fatty-acid--CoA ligase;	ACSL3;	tr|A0A7P0T8L6|A0A7P0T8L6_HUMAN long-chain-fatty-acid--CoA ligase OS=Homo sapiens OX=9606 GN=ACSL3 PE=1 SV=1;tr|A0A7P0TB52|A0A7P0TB52_HUMAN long-chain-fatty-acid--CoA ligase OS=Homo sapiens OX=9606 GN=ACSL3 PE=1 SV=1;tr|A0A7P0TA76|A0A7P0TA76_HUMAN long-chai	7	4	4	4	9.3	62.824	568	8.5988	47826000	32	1345200
Q92506	Q92506	(3R)-3-hydroxyacyl-CoA dehydrogenase	HSD17B8	sp|Q92506|DHB8_HUMAN (3R)-3-hydroxyacyl-CoA dehydrogenase OS=Homo sapiens OX=9606 GN=HSD17B8 PE=1 SV=2	1	2	2	2	10.7	26.973	261	8.2559	5625500	14	401820
Q5JPU2;P08559;A0A8Q3WLI8;A0A8Q3WLK5;Q5JPU0;Q5JPT9;Q5JPU1;P29803	Q5JPU2;P08559	Pyruvate dehydrogenase E1 component subunit alpha;Pyruvate dehydrogenase E1 component subunit alpha, somatic form, mitochondrial	PDHA1	tr|Q5JPU2|Q5JPU2_HUMAN Pyruvate dehydrogenase E1 component subunit alpha OS=Homo sapiens OX=9606 GN=PDHA1 PE=1 SV=2;sp|P08559|ODPA_HUMAN Pyruvate dehydrogenase E1 component subunit alpha, somatic form, mitochondrial OS=Homo sapiens OX=9606 GN=PDHA1 PE=1 SV	8	6	6	6	14.4	46.396	418	8.1599	71299000	28	2183200
F5H5P2;P12694;F5GXU9;H0YH31	F5H5P2;P12694;F5GXU9	2-oxoisovalerate dehydrogenase subunit alpha;2-oxoisovalerate dehydrogenase subunit alpha, mitochondrial;	;BCKDHA	tr|F5H5P2|F5H5P2_HUMAN 2-oxoisovalerate dehydrogenase subunit alpha OS=Homo sapiens OX=9606 PE=1 SV=1;sp|P12694|ODBA_HUMAN 2-oxoisovalerate dehydrogenase subunit alpha, mitochondrial OS=Homo sapiens OX=9606 GN=BCKDHA PE=1 SV=2;tr|F5GXU9|F5GXU9_HUMAN 2-oxoi	4	4	4	4	10	54.202	479	7.8798	21006000	29	663490
Q12931;I3L0K7	Q12931	Heat shock protein 75 kDa, mitochondrial	TRAP1	sp|Q12931|TRAP1_HUMAN Heat shock protein 75 kDa, mitochondrial OS=Homo sapiens OX=9606 GN=TRAP1 PE=1 SV=3	2	4	4	4	6.8	80.109	704	7.8427	19171000	49	391250
A0A3B3IS84;P53621;A0A3B3ISC6;A0A3B3IT15;A0A3B3ITV3;A0A3B3IU89;A0A3B3ISK1;A0A3B3ITI7;A0A3B3IU78;A0A3B3IS23;A0A3B3ITX2	A0A3B3IS84;P53621;A0A3B3ISC6;A0A3B3IT15;A0A3B3ITV3;A0A3B3IU89	Coatomer subunit alpha;	COPA;	tr|A0A3B3IS84|A0A3B3IS84_HUMAN Coatomer subunit alpha OS=Homo sapiens OX=9606 GN=COPA PE=1 SV=1;sp|P53621|COPA_HUMAN Coatomer subunit alpha OS=Homo sapiens OX=9606 GN=COPA PE=1 SV=2;tr|A0A3B3ISC6|A0A3B3ISC6_HUMAN COPI coat complex subunit alpha (Fragment)	11	10	10	10	9.6	136.11	1204	7.823	64176000	74	677810
P20671;Q99878;Q9BTM1;Q16777;P0C0S8;A0A0U1RR32;Q6FI13;Q96KK5;A0A0U1RRH7;P04908;A0A3B3IS11;C9J0D1;A0A494C189;P0C0S5;Q93077;P16104;Q96QV6;H0YFX9;Q7L7L0;Q71UI9;Q8IUE6;C9J386	P20671;Q99878;Q9BTM1;Q16777;P0C0S8;A0A0U1RR32;Q6FI13;Q96KK5;A0A0U1RRH7;P04908;A0A3B3IS11;C9J0D1;A0A494C189;P0C0S5;Q93077;P16104;Q96QV6;H0YFX9;Q7L7L0;Q71UI9	Histone H2A type 1-D;Histone H2A type 1-J;Histone H2A.J;	H2AC7;H2AC14;H2AJ;	sp|P20671|H2A1D_HUMAN Histone H2A type 1-D OS=Homo sapiens OX=9606 GN=H2AC7 PE=1 SV=2;sp|Q99878|H2A1J_HUMAN Histone H2A type 1-J OS=Homo sapiens OX=9606 GN=H2AC14 PE=1 SV=3;sp|Q9BTM1|H2AJ_HUMAN Histone H2A.J OS=Homo sapiens OX=9606 GN=H2AJ PE=1 SV=1;sp|Q16	22	3	3	3	20.8	14.107	130	7.6246	139740000	7	19963000
A0A0A0MS07;P01857;A0A9H3ZR93;A0A9H4DHQ2;P01860;P01859;P01861	A0A0A0MS07;P01857;A0A9H3ZR93;A0A9H4DHQ2;P01860	Immunoglobulin heavy constant gamma 1 (G1m marker) (Fragment);Immunoglobulin heavy constant gamma 1;	IGHG1;	tr|A0A0A0MS07|A0A0A0MS07_HUMAN Immunoglobulin heavy constant gamma 1 (G1m marker) (Fragment) OS=Homo sapiens OX=9606 GN=IGHG1 PE=1 SV=1;sp|P01857|IGHG1_HUMAN Immunoglobulin heavy constant gamma 1 OS=Homo sapiens OX=9606 GN=IGHG1 PE=1 SV=2;tr|A0A9H3ZR93|A0A	7	3	3	3	9.2	31.983	295	7.5889	9443700000	13	651370000
H7BZK5;B8ZZK2;O75223;M0QZK8	H7BZK5;B8ZZK2;O75223;M0QZK8	gamma-glutamylcyclotransferase (Fragment);gamma-glutamylcyclotransferase;	GGCT;	tr|H7BZK5|H7BZK5_HUMAN gamma-glutamylcyclotransferase (Fragment) OS=Homo sapiens OX=9606 GN=GGCT PE=1 SV=1;tr|B8ZZK2|B8ZZK2_HUMAN gamma-glutamylcyclotransferase OS=Homo sapiens OX=9606 GN=GGCT PE=1 SV=1;sp|O75223|GGCT_HUMAN Gamma-glutamylcyclotransferase O	4	2	2	2	18.5	13.06	119	7.4318	22427000	8	2803300
A0A994J7S4;E7EPM6;H0Y9Z9;P33121;B7Z3Z9;H0Y9U7;D6RER0;D6RG07;A0A8C8KCK5;A0A8C8L3F5;Q9ULC5	A0A994J7S4;E7EPM6;H0Y9Z9;P33121;B7Z3Z9;H0Y9U7	Long-chain-fatty-acid--CoA ligase;	ACSL1;	tr|A0A994J7S4|A0A994J7S4_HUMAN Long-chain-fatty-acid--CoA ligase OS=Homo sapiens OX=9606 GN=ACSL1 PE=1 SV=1;tr|E7EPM6|E7EPM6_HUMAN Long-chain-fatty-acid--CoA ligase OS=Homo sapiens OX=9606 GN=ACSL1 PE=1 SV=1;tr|H0Y9Z9|H0Y9Z9_HUMAN Long-chain-fatty-acid--Co	11	5	5	5	7.6	73.41	659	7.3949	37751000	38	993440
G3V210;F8VU65;F8VWS0;Q8NHW5;P05388;F8VQY6;F8VPE8;F8VRK7;F8VWV4;F8VS58;F8VW21;F8VZS0	G3V210;F8VU65;F8VWS0;Q8NHW5;P05388;F8VQY6;F8VPE8;F8VRK7;F8VWV4;F8VS58;F8VW21;F8VZS0	Large ribosomal subunit protein uL10;Large ribosomal subunit protein uL10 (Fragment);	RPLP0;	tr|G3V210|G3V210_HUMAN Large ribosomal subunit protein uL10 OS=Homo sapiens OX=9606 GN=RPLP0 PE=1 SV=1;tr|F8VU65|F8VU65_HUMAN Large ribosomal subunit protein uL10 (Fragment) OS=Homo sapiens OX=9606 GN=RPLP0 PE=1 SV=1;tr|F8VWS0|F8VWS0_HUMAN 60S acidic ribos	12	5	5	5	34.9	18.27	166	7.3721	49456000	14	2778400
A0A7I2V2R3;A0A7I2V5D8;A0A7I2V402;A0A7I2V4J6;A0A7I2V4G0;P51991	A0A7I2V2R3;A0A7I2V5D8;A0A7I2V402;A0A7I2V4J6;A0A7I2V4G0;P51991	Heterogeneous nuclear ribonucleoprotein A3;	HNRNPA3;	tr|A0A7I2V2R3|A0A7I2V2R3_HUMAN Heterogeneous nuclear ribonucleoprotein A3 OS=Homo sapiens OX=9606 GN=HNRNPA3 PE=1 SV=1;tr|A0A7I2V5D8|A0A7I2V5D8_HUMAN Heterogeneous nuclear ribonucleoprotein A3 OS=Homo sapiens OX=9606 GN=HNRNPA3 PE=1 SV=1;tr|A0A7I2V402|A0A7	6	3	3	3	9.7	35.411	331	7.3491	82121000	19	2969000
P61019;E9PKL7;A0A3B3ITL1;Q8WUD1;H7C125;F6SQB9	P61019;E9PKL7;A0A3B3ITL1;Q8WUD1	Ras-related protein Rab-2A;RAB2B, member RAS oncogene family	RAB2A;	sp|P61019|RAB2A_HUMAN Ras-related protein Rab-2A OS=Homo sapiens OX=9606 GN=RAB2A PE=1 SV=1;tr|E9PKL7|E9PKL7_HUMAN Ras-related protein Rab-2A OS=Homo sapiens OX=9606 GN=RAB2A PE=1 SV=1;tr|A0A3B3ITL1|A0A3B3ITL1_HUMAN RAB2B, member RAS oncogene family OS=Hom	6	3	3	3	18.9	23.545	212	7.3463	12546000	15	836380
Q16698;E5RJD2;E5RJG7;E5RFV2;H0YAW3;E5RID6	Q16698;E5RJD2;E5RJG7;E5RFV2	2,4-dienoyl-CoA reductase [(3E)-enoyl-CoA-producing], mitochondrial;2,4-dienoyl-CoA reductase [(3E)-enoyl-CoA-producing] (Fragment)	DECR1	sp|Q16698|DECR_HUMAN 2,4-dienoyl-CoA reductase [(3E)-enoyl-CoA-producing], mitochondrial OS=Homo sapiens OX=9606 GN=DECR1 PE=1 SV=1;tr|E5RJD2|E5RJD2_HUMAN 2,4-dienoyl-CoA reductase [(3E)-enoyl-CoA-producing] (Fragment) OS=Homo sapiens OX=9606 GN=DECR1 PE=1	6	3	3	3	13.4	36.067	335	7.317	31836000	22	1447100
P14923;C9JTX4;C9J826;C9JK18;C9JKY1	P14923;C9JTX4;C9J826;C9JK18;C9JKY1	Junction plakoglobin;Junction plakoglobin (Fragment)	JUP;	sp|P14923|PLAK_HUMAN Junction plakoglobin OS=Homo sapiens OX=9606 GN=JUP PE=1 SV=3;tr|C9JTX4|C9JTX4_HUMAN Junction plakoglobin (Fragment) OS=Homo sapiens OX=9606 GN=JUP PE=1 SV=1;tr|C9J826|C9J826_HUMAN Junction plakoglobin (Fragment) OS=Homo sapiens OX=960	5	8	8	8	13.8	81.744	745	7.1514	100010000	47	1272000
B0QZ43;E5RHW4;O94905;O75477	B0QZ43;E5RHW4;O94905;O75477	Erlin (Fragment);Erlin-2;	ERLIN1;ERLIN2;	tr|B0QZ43|B0QZ43_HUMAN Erlin (Fragment) OS=Homo sapiens OX=9606 GN=ERLIN1 PE=1 SV=1;tr|E5RHW4|E5RHW4_HUMAN Erlin (Fragment) OS=Homo sapiens OX=9606 GN=ERLIN2 PE=1 SV=1;sp|O94905|ERLN2_HUMAN Erlin-2 OS=Homo sapiens OX=9606 GN=ERLIN2 PE=1 SV=1;sp|O75477|ERLN	4	1	1	1	4.4	31.077	275	7.1513	11386000	20	569300
Q15717;M0QZR9	Q15717	ELAV-like protein 1	ELAVL1	sp|Q15717|ELAV1_HUMAN ELAV-like protein 1 OS=Homo sapiens OX=9606 GN=ELAVL1 PE=1 SV=2	2	5	5	5	17.8	36.091	326	7.1075	38830000	18	1993300
A0A7I2V4J0;F6UXX1;A0A7I2V5Q6;A0A7I2V4Z0;A0A7I2YQN2;A0AA34QW03;O60506;A0A7I2V2F0;B7Z645;A0A7I2YQV8;A0A7I2V2F2;A0A7I2V346;A0A7I2V309;A0A6Q8PEX7;A0A6Q8PHG0;O43390	A0A7I2V4J0;F6UXX1;A0A7I2V5Q6;A0A7I2V4Z0;A0A7I2YQN2;A0AA34QW03;O60506;A0A7I2V2F0;B7Z645;A0A7I2YQV8;A0A7I2V2F2;A0A7I2V346;A0A7I2V309;A0A6Q8PEX7;A0A6Q8PHG0;O43390	Synaptotagmin binding cytoplasmic RNA interacting protein;Heterogeneous nuclear ribonucleoprotein Q (Fragment);	SYNCRIP;	tr|A0A7I2V4J0|A0A7I2V4J0_HUMAN Synaptotagmin binding cytoplasmic RNA interacting protein OS=Homo sapiens OX=9606 GN=SYNCRIP PE=1 SV=1;tr|F6UXX1|F6UXX1_HUMAN Heterogeneous nuclear ribonucleoprotein Q (Fragment) OS=Homo sapiens OX=9606 GN=SYNCRIP PE=1 SV=1;t	16	2	2	2	13.3	18.028	165	7.0543	14829000	9	1647700
P42677;H0YMV8;Q71UM5;C9J1C5;C9JLI6	P42677;H0YMV8;Q71UM5	Small ribosomal subunit protein eS27;40S ribosomal protein S27;Ribosomal protein eS27-like	RPS27;RPS27L;	sp|P42677|RS27_HUMAN Small ribosomal subunit protein eS27 OS=Homo sapiens OX=9606 GN=RPS27 PE=1 SV=3;tr|H0YMV8|H0YMV8_HUMAN 40S ribosomal protein S27 OS=Homo sapiens OX=9606 GN=RPS27L PE=1 SV=1;sp|Q71UM5|RS27L_HUMAN Ribosomal protein eS27-like OS=Homo sapi	5	3	3	3	38.1	9.461	84	6.8364	44362000	5	8872400
E9PEX6;P09622	E9PEX6;P09622	Dihydrolipoyl dehydrogenase;Dihydrolipoyl dehydrogenase, mitochondrial	DLD	tr|E9PEX6|E9PEX6_HUMAN Dihydrolipoyl dehydrogenase OS=Homo sapiens OX=9606 GN=DLD PE=1 SV=1;sp|P09622|DLDH_HUMAN Dihydrolipoyl dehydrogenase, mitochondrial OS=Homo sapiens OX=9606 GN=DLD PE=1 SV=2	2	3	3	3	6.6	51.815	486	6.4559	87836000	25	2768700
P13010	P13010	X-ray repair cross-complementing protein 5	XRCC5	sp|P13010|XRCC5_HUMAN X-ray repair cross-complementing protein 5 OS=Homo sapiens OX=9606 GN=XRCC5 PE=1 SV=3	1	1	1	1	1.9	82.704	732	6.3903	7553300	44	171670
P62263;A0A2R8Y811;E5RH77	P62263;A0A2R8Y811;E5RH77	Small ribosomal subunit protein uS11;Small ribosomal subunit protein uS11 (Fragment);	RPS14;	sp|P62263|RS14_HUMAN Small ribosomal subunit protein uS11 OS=Homo sapiens OX=9606 GN=RPS14 PE=1 SV=3;tr|A0A2R8Y811|A0A2R8Y811_HUMAN Small ribosomal subunit protein uS11 (Fragment) OS=Homo sapiens OX=9606 GN=RPS14 PE=1 SV=1;tr|E5RH77|E5RH77_HUMAN Small ribo	3	3	3	3	29.8	16.273	151	6.2685	104590000	6	16591000
A0A994J6U9;A0A994J4E9;B4DUQ1;A0A994J782;A0A994J4U9;A0A994J4S7;P61978;A0A994J6T5;Q5T6W2;S4R359;S4R457;A0A994J795	A0A994J6U9;A0A994J4E9;B4DUQ1;A0A994J782;A0A994J4U9;A0A994J4S7;P61978;A0A994J6T5;Q5T6W2	Heterogeneous nuclear ribonucleoprotein K;	HNRNPK;	tr|A0A994J6U9|A0A994J6U9_HUMAN Heterogeneous nuclear ribonucleoprotein K OS=Homo sapiens OX=9606 GN=HNRNPK PE=1 SV=1;tr|A0A994J4E9|A0A994J4E9_HUMAN Heterogeneous nuclear ribonucleoprotein K OS=Homo sapiens OX=9606 GN=HNRNPK PE=1 SV=1;tr|B4DUQ1|B4DUQ1_HUMAN	12	9	9	9	22.1	47.91	434	6.2084	129430000	27	3684300
E5RI99;P62888;A0A0B4J213;E5RJH3;A0A0C4DH44	E5RI99;P62888;A0A0B4J213	Large ribosomal subunit protein eL30 (Fragment);Large ribosomal subunit protein eL30;	RPL30;	tr|E5RI99|E5RI99_HUMAN Large ribosomal subunit protein eL30 (Fragment) OS=Homo sapiens OX=9606 GN=RPL30 PE=1 SV=1;sp|P62888|RL30_HUMAN Large ribosomal subunit protein eL30 OS=Homo sapiens OX=9606 GN=RPL30 PE=1 SV=2;tr|A0A0B4J213|A0A0B4J213_HUMAN Large ribo	5	3	3	3	41.2	12.656	114	6.1918	31408000	8	2765000
P61247;D6RG13;D6RAT0;H0Y9Y4;D6R9B6;D6RB09;H0Y8L7;E9PFI5;D6RAS7;D6RI02;D6RED7;D6RGE0	P61247;D6RG13;D6RAT0;H0Y9Y4;D6R9B6;D6RB09;H0Y8L7;E9PFI5	Small ribosomal subunit protein eS1;Ribosomal protein S3A (Fragment);	RPS3A;	sp|P61247|RS3A_HUMAN Small ribosomal subunit protein eS1 OS=Homo sapiens OX=9606 GN=RPS3A PE=1 SV=2;tr|D6RG13|D6RG13_HUMAN Ribosomal protein S3A (Fragment) OS=Homo sapiens OX=9606 GN=RPS3A PE=1 SV=1;tr|D6RAT0|D6RAT0_HUMAN Small ribosomal subunit protein eS	12	8	8	8	37.5	29.945	264	6.0567	105150000	19	3521600
P35914	P35914	Hydroxymethylglutaryl-CoA lyase, mitochondrial	HMGCL	sp|P35914|HMGCL_HUMAN Hydroxymethylglutaryl-CoA lyase, mitochondrial OS=Homo sapiens OX=9606 GN=HMGCL PE=1 SV=2	1	2	2	2	6.5	34.36	325	5.8792	28782000	18	1599000
P69905;A0A2R8Y7C0;G3V1N2	P69905;A0A2R8Y7C0;G3V1N2	Hemoglobin subunit alpha;Hemoglobin subunit alpha 2 (Fragment);Alpha-globin	HBA1;HBA2;	sp|P69905|HBA_HUMAN Hemoglobin subunit alpha OS=Homo sapiens OX=9606 GN=HBA1 PE=1 SV=2;tr|A0A2R8Y7C0|A0A2R8Y7C0_HUMAN Hemoglobin subunit alpha 2 (Fragment) OS=Homo sapiens OX=9606 GN=HBA2 PE=1 SV=1;tr|G3V1N2|G3V1N2_HUMAN Alpha-globin OS=Homo sapiens OX=960	3	4	4	4	35.9	15.257	142	5.8233	161000000	8	15671000
C9JYQ9;H0Y8C2;Q6P5R6	C9JYQ9;H0Y8C2;Q6P5R6	Ribosomal protein L22 like 1;HCG15121, isoform CRA_a (Fragment);Ribosomal protein eL22-like	RPL22L1;	tr|C9JYQ9|C9JYQ9_HUMAN Ribosomal protein L22 like 1 OS=Homo sapiens OX=9606 GN=RPL22L1 PE=1 SV=1;tr|H0Y8C2|H0Y8C2_HUMAN HCG15121, isoform CRA_a (Fragment) OS=Homo sapiens OX=9606 GN=RPL22L1 PE=1 SV=1;sp|Q6P5R6|RL22L_HUMAN Ribosomal protein eL22-like OS=Hom	3	2	2	2	19.8	14.478	121	5.8058	77260000	6	1838300
O75874;C9J4N6	O75874;C9J4N6	Isocitrate dehydrogenase [NADP] cytoplasmic;Isocitrate dehydrogenase (NADP(+)) 1 (Fragment)	IDH1	sp|O75874|IDHC_HUMAN Isocitrate dehydrogenase [NADP] cytoplasmic OS=Homo sapiens OX=9606 GN=IDH1 PE=1 SV=2;tr|C9J4N6|C9J4N6_HUMAN Isocitrate dehydrogenase (NADP(+)) 1 (Fragment) OS=Homo sapiens OX=9606 GN=IDH1 PE=1 SV=1	2	3	2	2	8	46.659	414	5.7474	31616000	30	619240
A0A994J6V2;A0A1W2PP35;A0A1X7SBS1;A0A1W2PPS1;Q00839;A0A1W2PRZ7;A0A1W2PQ74;A0A1W2PQL0;A0A1W2PP34;A0A1W2PPL4;A0A1W2PPH7;Q5RI18;A0A1W2PQD4;A0A1W2PPE9;A0A1W2PP22	A0A994J6V2;A0A1W2PP35;A0A1X7SBS1;A0A1W2PPS1;Q00839;A0A1W2PRZ7;A0A1W2PQ74;A0A1W2PQL0;A0A1W2PP34;A0A1W2PPL4;A0A1W2PPH7;Q5RI18;A0A1W2PQD4	Heterogeneous nuclear ribonucleoprotein U (Fragment);	HNRNPU;	tr|A0A994J6V2|A0A994J6V2_HUMAN Heterogeneous nuclear ribonucleoprotein U (Fragment) OS=Homo sapiens OX=9606 GN=HNRNPU PE=1 SV=1;tr|A0A1W2PP35|A0A1W2PP35_HUMAN Heterogeneous nuclear ribonucleoprotein U (Fragment) OS=Homo sapiens OX=9606 GN=HNRNPU PE=1 SV=1;	15	6	6	6	10.7	74.166	665	5.629	70459000	40	1761500
P62851	P62851	Small ribosomal subunit protein eS25	RPS25	sp|P62851|RS25_HUMAN Small ribosomal subunit protein eS25 OS=Homo sapiens OX=9606 GN=RPS25 PE=1 SV=1	1	3	3	3	24	13.742	125	5.5797	47278000	6	7879700
P60842;J3KT12;J3QL43;J3QS69;J3QKZ9;J3QLN6;J3QR64;J3KS25;E7EQG2;Q14240;J3KSZ0;J3KSN7;J3KTN0	P60842;J3KT12;J3QL43;J3QS69;J3QKZ9;J3QLN6;J3QR64;J3KS25;E7EQG2;Q14240	Eukaryotic initiation factor 4A-I;RNA helicase (Fragment)	EIF4A1;	sp|P60842|IF4A1_HUMAN Eukaryotic initiation factor 4A-I OS=Homo sapiens OX=9606 GN=EIF4A1 PE=1 SV=1;tr|J3KT12|J3KT12_HUMAN Eukaryotic initiation factor 4A-I OS=Homo sapiens OX=9606 GN=EIF4A1 PE=1 SV=1;tr|J3QL43|J3QL43_HUMAN RNA helicase (Fragment) OS=Homo	13	7	5	5	19.2	46.153	406	5.5339	94717000	24	3384300
Q3BDU5;A0A6Q8PFJ0;P02545;A0A6Q8PHQ9;A0A804HL68;A0A6Q8PFM1;A0A6Q8PF59;A0A6Q8PGH0;A0A6Q8PF80;H0YAB0;Q5TCI8;A0A6Q8PFF5	Q3BDU5;A0A6Q8PFJ0;P02545;A0A6Q8PHQ9;A0A804HL68;A0A6Q8PFM1;A0A6Q8PF59;A0A6Q8PGH0;A0A6Q8PF80;H0YAB0;Q5TCI8	Prelamin-A/C;Lamin A/C;	LMNA;	tr|Q3BDU5|Q3BDU5_HUMAN Prelamin-A/C OS=Homo sapiens OX=9606 GN=LMNA PE=1 SV=1;tr|A0A6Q8PFJ0|A0A6Q8PFJ0_HUMAN Lamin A/C OS=Homo sapiens OX=9606 GN=LMNA PE=1 SV=1;sp|P02545|LMNA_HUMAN Prelamin-A/C OS=Homo sapiens OX=9606 GN=LMNA PE=1 SV=1;tr|A0A6Q8PHQ9|A0A6Q	12	4	4	4	11.1	55.637	487	5.3616	21583000	36	599530
Q6GMV3	Q6GMV3	Putative peptidyl-tRNA hydrolase PTRHD1	PTRHD1	sp|Q6GMV3|PTRD1_HUMAN Putative peptidyl-tRNA hydrolase PTRHD1 OS=Homo sapiens OX=9606 GN=PTRHD1 PE=1 SV=1	1	2	2	2	12.1	15.805	140	5.1761	25502000	8	3187800
P62913;Q5VVC8	P62913;Q5VVC8	Large ribosomal subunit protein uL5	RPL11	sp|P62913|RL11_HUMAN Large ribosomal subunit protein uL5 OS=Homo sapiens OX=9606 GN=RPL11 PE=1 SV=2;tr|Q5VVC8|Q5VVC8_HUMAN Large ribosomal subunit protein uL5 OS=Homo sapiens OX=9606 GN=RPL11 PE=1 SV=2	2	3	3	3	15.7	20.252	178	5.1757	164780000	10	16478000
Q6YN16	Q6YN16	Hydroxysteroid dehydrogenase-like protein 2	HSDL2	sp|Q6YN16|HSDL2_HUMAN Hydroxysteroid dehydrogenase-like protein 2 OS=Homo sapiens OX=9606 GN=HSDL2 PE=1 SV=1	1	2	2	2	5.3	45.394	418	5.1576	15728000	29	542350
Q99880;U3KQK0;P57053;P58876;P62807;Q5QNW6;Q93079;Q99877;Q99879;O60814;P06899;P23527;P33778;Q16778;Q8N257;Q96A08;A0A2R8Y619	Q99880;U3KQK0;P57053;P58876;P62807;Q5QNW6;Q93079;Q99877;Q99879;O60814;P06899;P23527;P33778;Q16778;Q8N257;Q96A08	Histone H2B type 1-L;Histone H2B;Histone H2B type F-S;	H2BC13;H2BC15;H2BC12L;	sp|Q99880|H2B1L_HUMAN Histone H2B type 1-L OS=Homo sapiens OX=9606 GN=H2BC13 PE=1 SV=3;tr|U3KQK0|U3KQK0_HUMAN Histone H2B OS=Homo sapiens OX=9606 GN=H2BC15 PE=1 SV=1;sp|P57053|H2BFS_HUMAN Histone H2B type F-S OS=Homo sapiens OX=9606 GN=H2BC12L PE=1 SV=2;sp	17	5	5	5	42.1	13.952	126	5.0824	104790000	11	9526200
A0A6Q8PFK8;A0A6Q8PGK1;P04792;A0A6Q8PFE7;A0A6Q8PF43;A0A6Q8PHJ6;A0A6Q8PHA6;A0A6Q8PH65;A0A6Q8PGY2;C9J3N8	A0A6Q8PFK8;A0A6Q8PGK1;P04792;A0A6Q8PFE7;A0A6Q8PF43;A0A6Q8PHJ6;A0A6Q8PHA6;A0A6Q8PH65;A0A6Q8PGY2	Heat shock protein family B (small) member 1;Heat shock protein beta-1;	HSPB1;	tr|A0A6Q8PFK8|A0A6Q8PFK8_HUMAN Heat shock protein family B (small) member 1 OS=Homo sapiens OX=9606 GN=HSPB1 PE=1 SV=1;tr|A0A6Q8PGK1|A0A6Q8PGK1_HUMAN Heat shock protein beta-1 OS=Homo sapiens OX=9606 GN=HSPB1 PE=1 SV=1;sp|P04792|HSPB1_HUMAN Heat shock prot	10	3	3	3	21.7	21.882	198	4.9621	23611000	14	430450
Q9NSD9	Q9NSD9	Phenylalanine--tRNA ligase beta subunit	FARSB	sp|Q9NSD9|SYFB_HUMAN Phenylalanine--tRNA ligase beta subunit OS=Homo sapiens OX=9606 GN=FARSB PE=1 SV=3	1	3	3	3	5.4	66.115	589	4.8919	13043000	45	289850
A0A087X2G1;A0A087WZ71;A0A7I2YQ77;A0A7I2V430;A0A7I2V4F0;Q92499;A0A7I2V4J3;A0A7I2V2M5;A0A7I2V5X8;A0A7I2V421	A0A087X2G1;A0A087WZ71;A0A7I2YQ77;A0A7I2V430;A0A7I2V4F0;Q92499;A0A7I2V4J3;A0A7I2V2M5	ATP-dependent RNA helicase DDX1;	DDX1;	tr|A0A087X2G1|A0A087X2G1_HUMAN ATP-dependent RNA helicase DDX1 OS=Homo sapiens OX=9606 GN=DDX1 PE=1 SV=2;tr|A0A087WZ71|A0A087WZ71_HUMAN ATP-dependent RNA helicase DDX1 OS=Homo sapiens OX=9606 GN=DDX1 PE=1 SV=1;tr|A0A7I2YQ77|A0A7I2YQ77_HUMAN ATP-dependent R	10	7	7	7	13.4	71.466	636	4.8734	48103000	42	704240
P19367;A0A994J753;A0A994J761;A0A994J428;A0A994J758;A0A994J6R1;A0A994J432;A0A994J4Q4;A0A994J6R6;A0A994J4Q0;A0A994J4P6;A0A994J4A4;B1AR62;P52789;E9PB90;Q2TB90;A0A994J6Q7	P19367;A0A994J753;A0A994J761;A0A994J428;A0A994J758;A0A994J6R1;A0A994J432;A0A994J4Q4;A0A994J6R6;A0A994J4Q0;A0A994J4P6	Hexokinase-1;	HK1;	sp|P19367|HXK1_HUMAN Hexokinase-1 OS=Homo sapiens OX=9606 GN=HK1 PE=1 SV=3;tr|A0A994J753|A0A994J753_HUMAN Hexokinase-1 OS=Homo sapiens OX=9606 GN=HK1 PE=1 SV=1;tr|A0A994J761|A0A994J761_HUMAN Hexokinase-1 OS=Homo sapiens OX=9606 GN=HK1 PE=1 SV=1;tr|A0A994J4	17	7	7	7	8.2	102.48	917	4.7901	62087000	51	1217400
P07355;H0YMW4;H0YN42;H0YMU9;H0YMD0;H0YNB8;H0YKS4;A6NMY6;H0YM50;H0YNP5;H0YL33;H0YN28;H0YNA0;H0YMM1;A0A7I2V4P4;H0YKX9;H0YMT9;H0YLV6;H0YKZ7;H0YKL9;H0YKV8;H0YMD9;H0YKN4;H0YLE2	P07355;H0YMW4;H0YN42;H0YMU9;H0YMD0;H0YNB8;H0YKS4;A6NMY6;H0YM50;H0YNP5;H0YL33;H0YN28;H0YNA0;H0YMM1;A0A7I2V4P4	Annexin A2;Annexin;Annexin (Fragment);	ANXA2;	sp|P07355|ANXA2_HUMAN Annexin A2 OS=Homo sapiens OX=9606 GN=ANXA2 PE=1 SV=2;tr|H0YMW4|H0YMW4_HUMAN Annexin OS=Homo sapiens OX=9606 GN=ANXA2 PE=1 SV=2;tr|H0YN42|H0YN42_HUMAN Annexin (Fragment) OS=Homo sapiens OX=9606 GN=ANXA2 PE=1 SV=1;tr|H0YMU9|H0YMU9_HUMA	24	6	6	6	14.2	38.604	339	4.7352	33616000	25	1344600
A0A087WUW5;A0A0D9SF20;A6NLN1;A0A7I2V621;A0A0U1RRM4;O95758;P26599	A0A087WUW5;A0A0D9SF20;A6NLN1;A0A7I2V621;A0A0U1RRM4;O95758;P26599	Polypyrimidine tract binding protein 1 (Fragment);Polypyrimidine tract binding protein 1;	PTBP1;	tr|A0A087WUW5|A0A087WUW5_HUMAN Polypyrimidine tract binding protein 1 (Fragment) OS=Homo sapiens OX=9606 GN=PTBP1 PE=1 SV=6;tr|A0A0D9SF20|A0A0D9SF20_HUMAN Polypyrimidine tract binding protein 1 OS=Homo sapiens OX=9606 GN=PTBP1 PE=1 SV=1;tr|A6NLN1|A6NLN1_HU	7	1	1	1	12.3	9.0351	81	4.6385	18125000	5	3625100
J3KTL2;Q07955;J3KSR8;J3QQV5;J3KSW7	J3KTL2;Q07955;J3KSR8	Serine/arginine-rich splicing factor 1;	SRSF1;	tr|J3KTL2|J3KTL2_HUMAN Serine/arginine-rich splicing factor 1 OS=Homo sapiens OX=9606 GN=SRSF1 PE=1 SV=1;sp|Q07955|SRSF1_HUMAN Serine/arginine-rich splicing factor 1 OS=Homo sapiens OX=9606 GN=SRSF1 PE=1 SV=2;tr|J3KSR8|J3KSR8_HUMAN Serine/arginine-rich spl	5	7	7	7	24.1	28.329	253	4.5966	89010000	16	5563100
A0A994J451;P61106;X6RFL8;A0A994J4B9	A0A994J451;P61106;X6RFL8	Ras-related protein Rab-14;	RAB14;	tr|A0A994J451|A0A994J451_HUMAN Ras-related protein Rab-14 OS=Homo sapiens OX=9606 GN=RAB14 PE=1 SV=1;sp|P61106|RAB14_HUMAN Ras-related protein Rab-14 OS=Homo sapiens OX=9606 GN=RAB14 PE=1 SV=4;tr|X6RFL8|X6RFL8_HUMAN Ras-related protein Rab-14 (Fragment) OS	4	3	3	3	18.4	21.671	196	4.5657	27676000	14	1976800
Q5VWZ2	Q5VWZ2	Lysophospholipase-like protein 1	LYPLAL1	sp|Q5VWZ2|LYPL1_HUMAN Lysophospholipase-like protein 1 OS=Homo sapiens OX=9606 GN=LYPLAL1 PE=1 SV=3	1	3	3	3	16.5	26.316	237	4.5388	70241000	16	3587700
P62701;C9JEH7;P22090;Q8TD47	P62701;C9JEH7;P22090;Q8TD47	Small ribosomal subunit protein eS4, X isoform;Ribosomal protein S4 Y-linked 1 (Fragment);	RPS4X;RPS4Y1;	sp|P62701|RS4X_HUMAN Small ribosomal subunit protein eS4, X isoform OS=Homo sapiens OX=9606 GN=RPS4X PE=1 SV=2;tr|C9JEH7|C9JEH7_HUMAN Ribosomal protein S4 Y-linked 1 (Fragment) OS=Homo sapiens OX=9606 GN=RPS4Y1 PE=1 SV=1;sp|P22090|RS4Y1_HUMAN Small ribosom	4	9	9	9	31.2	29.597	263	4.5016	334590000	21	11760000
P10599	P10599	Thioredoxin	TXN	sp|P10599|THIO_HUMAN Thioredoxin OS=Homo sapiens OX=9606 GN=TXN PE=1 SV=3	1	2	2	2	21	11.737	105	4.4783	35350000	7	5050000
F8WBR5;M0QZ52;G3V479;P0DP25;P0DP24;P0DP23;E7EMB3	F8WBR5;M0QZ52;G3V479;P0DP25;P0DP24;P0DP23;E7EMB3	Calmodulin 2;Calmodulin 3;Calmodulin 1;	CALM2;CALM3;CALM1;	tr|F8WBR5|F8WBR5_HUMAN Calmodulin 2 OS=Homo sapiens OX=9606 GN=CALM2 PE=1 SV=1;tr|M0QZ52|M0QZ52_HUMAN Calmodulin 3 OS=Homo sapiens OX=9606 GN=CALM3 PE=1 SV=1;tr|G3V479|G3V479_HUMAN Calmodulin 1 OS=Homo sapiens OX=9606 GN=CALM1 PE=1 SV=1;sp|P0DP25|CALM3_HUM	7	2	2	2	46.2	7.372	65	4.4449	11053000	5	1361200
E7EX29;P63104;E7ESK7;E5RGE1;E5RIR4;E9PD24;E7EVZ2;B0AZS6;B7Z2E6;H0YB80;P31946	E7EX29;P63104;E7ESK7;E5RGE1;E5RIR4;E9PD24;E7EVZ2;B0AZS6	14-3-3 protein zeta/delta (Fragment);14-3-3 protein zeta/delta;	YWHAZ;	tr|E7EX29|E7EX29_HUMAN 14-3-3 protein zeta/delta (Fragment) OS=Homo sapiens OX=9606 GN=YWHAZ PE=1 SV=1;sp|P63104|1433Z_HUMAN 14-3-3 protein zeta/delta OS=Homo sapiens OX=9606 GN=YWHAZ PE=1 SV=1;tr|E7ESK7|E7ESK7_HUMAN 14-3-3 protein zeta/delta (Fragment) OS	11	4	4	3	17.9	28.036	246	4.4089	26352000	19	1387000
Q9GZT3;A0A087WUN7;H0YJ40;G3V4X6;G3V2S9;H0YJW7;H0YJI1;H0YJ07;H0YJU7	Q9GZT3;A0A087WUN7;H0YJ40;G3V4X6;G3V2S9;H0YJW7	SRA stem-loop-interacting RNA-binding protein, mitochondrial;SRA stem-loop interacting RNA binding protein;	SLIRP;	sp|Q9GZT3|SLIRP_HUMAN SRA stem-loop-interacting RNA-binding protein, mitochondrial OS=Homo sapiens OX=9606 GN=SLIRP PE=1 SV=1;tr|A0A087WUN7|A0A087WUN7_HUMAN SRA stem-loop interacting RNA binding protein OS=Homo sapiens OX=9606 GN=SLIRP PE=1 SV=1;tr|H0YJ40|	9	4	4	4	39.4	12.349	109	4.3848	48021000	11	3051700
O75439;A0A9L9PX59;A0A9L9PX42;A0A9L9PY03;G3V0E4;A0A9L9PWW3;A0A9L9PXH0;A0A9L9PXI7	O75439;A0A9L9PX59;A0A9L9PX42;A0A9L9PY03;G3V0E4;A0A9L9PWW3;A0A9L9PXH0;A0A9L9PXI7	Mitochondrial-processing peptidase subunit beta;Peptidase, mitochondrial processing subunit beta;	PMPCB;	sp|O75439|MPPB_HUMAN Mitochondrial-processing peptidase subunit beta OS=Homo sapiens OX=9606 GN=PMPCB PE=1 SV=2;tr|A0A9L9PX59|A0A9L9PX59_HUMAN Peptidase, mitochondrial processing subunit beta OS=Homo sapiens OX=9606 GN=PMPCB PE=1 SV=1;tr|A0A9L9PX42|A0A9L9P	8	3	3	3	6.7	54.366	489	4.1528	24219000	27	897000
Q9Y277;E5RK27;E5RFP6;E5RJN6;E5RHZ6	Q9Y277	Voltage-dependent anion-selective channel protein 3	VDAC3	sp|Q9Y277|VDAC3_HUMAN Voltage-dependent anion-selective channel protein 3 OS=Homo sapiens OX=9606 GN=VDAC3 PE=1 SV=1	5	3	3	3	15.5	30.658	283	4.0664	8260000	18	458890
Q08211	Q08211	ATP-dependent RNA helicase A	DHX9	sp|Q08211|DHX9_HUMAN ATP-dependent RNA helicase A OS=Homo sapiens OX=9606 GN=DHX9 PE=1 SV=4	1	7	7	7	5.8	140.96	1270	4.0095	75291000	74	953940
A0A8I5KT86;A0A8I5KSQ4;A0A3B3ITX4;O75964;A0A8I5KSW3;A0A3B3IRW3	A0A8I5KT86;A0A8I5KSQ4;A0A3B3ITX4;O75964;A0A8I5KSW3	ATP synthase membrane subunit g;	ATP5MG;	tr|A0A8I5KT86|A0A8I5KT86_HUMAN ATP synthase membrane subunit g OS=Homo sapiens OX=9606 GN=ATP5MG PE=1 SV=1;tr|A0A8I5KSQ4|A0A8I5KSQ4_HUMAN ATP synthase membrane subunit g OS=Homo sapiens OX=9606 GN=ATP5MG PE=1 SV=1;tr|A0A3B3ITX4|A0A3B3ITX4_HUMAN ATP synthas	6	3	3	3	52	8.2786	75	3.9842	53852000	6	7056000
Q01469;I6L8B7	Q01469;I6L8B7	Fatty acid-binding protein 5	FABP5	sp|Q01469|FABP5_HUMAN Fatty acid-binding protein 5 OS=Homo sapiens OX=9606 GN=FABP5 PE=1 SV=3;tr|I6L8B7|I6L8B7_HUMAN Fatty acid-binding protein 5 OS=Homo sapiens OX=9606 GN=FABP5 PE=1 SV=1	2	3	3	3	14.1	15.164	135	3.9485	133690000	11	11096000
P31040;D6RFM5;A0A494C1T6	P31040;D6RFM5;A0A494C1T6	Succinate dehydrogenase [ubiquinone] flavoprotein subunit, mitochondrial	SDHA;	sp|P31040|SDHA_HUMAN Succinate dehydrogenase [ubiquinone] flavoprotein subunit, mitochondrial OS=Homo sapiens OX=9606 GN=SDHA PE=1 SV=2;tr|D6RFM5|D6RFM5_HUMAN Succinate dehydrogenase [ubiquinone] flavoprotein subunit, mitochondrial OS=Homo sapiens OX=9606	3	4	4	4	6.9	72.691	664	3.9318	74394000	36	2066500
P41091;Q2VIR3;H7BZU1	P41091;Q2VIR3	Eukaryotic translation initiation factor 2 subunit 3;Eukaryotic translation initiation factor 2 subunit 3B	EIF2S3;EIF2S3B	sp|P41091|IF2G_HUMAN Eukaryotic translation initiation factor 2 subunit 3 OS=Homo sapiens OX=9606 GN=EIF2S3 PE=1 SV=3;sp|Q2VIR3|IF2GL_HUMAN Eukaryotic translation initiation factor 2 subunit 3B OS=Homo sapiens OX=9606 GN=EIF2S3B PE=1 SV=2	3	3	3	3	7.4	51.109	472	3.8409	17868000	25	494460
P14868;H7BZ35;C9J7S3;C9JLC1;C9JQM9	P14868;H7BZ35	Aspartate--tRNA ligase, cytoplasmic;Aspartate--tRNA ligase, cytoplasmic (Fragment)	DARS1	sp|P14868|SYDC_HUMAN Aspartate--tRNA ligase, cytoplasmic OS=Homo sapiens OX=9606 GN=DARS1 PE=1 SV=2;tr|H7BZ35|H7BZ35_HUMAN Aspartate--tRNA ligase, cytoplasmic (Fragment) OS=Homo sapiens OX=9606 GN=DARS1 PE=1 SV=1	5	6	6	6	14	57.136	501	3.8035	33136000	40	493530
Q96HS1;A0A994J4Y8;F5GXG4	Q96HS1;A0A994J4Y8	Serine/threonine-protein phosphatase PGAM5, mitochondrial	PGAM5	sp|Q96HS1|PGAM5_HUMAN Serine/threonine-protein phosphatase PGAM5, mitochondrial OS=Homo sapiens OX=9606 GN=PGAM5 PE=1 SV=2;tr|A0A994J4Y8|A0A994J4Y8_HUMAN Serine/threonine-protein phosphatase PGAM5, mitochondrial OS=Homo sapiens OX=9606 GN=PGAM5 PE=1 SV=1	3	4	4	4	15.2	32.004	289	3.6099	27487000	22	306500
Q9H857;H7C519;H7C4G8	Q9H857	5-nucleotidase domain-containing protein 2	NT5DC2	sp|Q9H857|NT5D2_HUMAN 5-nucleotidase domain-containing protein 2 OS=Homo sapiens OX=9606 GN=NT5DC2 PE=1 SV=1	3	3	3	3	6	60.718	520	3.5881	36432000	31	1048600
Q9UJS0;R4GN64	Q9UJS0	Electrogenic aspartate/glutamate antiporter SLC25A13, mitochondrial	SLC25A13	sp|Q9UJS0|S2513_HUMAN Electrogenic aspartate/glutamate antiporter SLC25A13, mitochondrial OS=Homo sapiens OX=9606 GN=SLC25A13 PE=1 SV=2	2	4	4	4	7	74.175	675	3.5798	17431000	39	446940
P08574	P08574	Cytochrome c1, heme protein, mitochondrial	CYC1	sp|P08574|CY1_HUMAN Cytochrome c1, heme protein, mitochondrial OS=Homo sapiens OX=9606 GN=CYC1 PE=1 SV=3	1	2	2	2	8.6	35.422	325	3.5563	2746200	18	152570
A0A0A0MRM9;Q14978	A0A0A0MRM9;Q14978	Nucleolar and coiled-body phosphoprotein 1 (Fragment);Nucleolar and coiled-body phosphoprotein 1	NOLC1	tr|A0A0A0MRM9|A0A0A0MRM9_HUMAN Nucleolar and coiled-body phosphoprotein 1 (Fragment) OS=Homo sapiens OX=9606 GN=NOLC1 PE=1 SV=1;sp|Q14978|NOLC1_HUMAN Nucleolar and coiled-body phosphoprotein 1 OS=Homo sapiens OX=9606 GN=NOLC1 PE=1 SV=2	2	5	5	5	7.3	74.543	708	3.5438	25575000	43	594770
P62191	P62191	26S proteasome regulatory subunit 4	PSMC1	sp|P62191|PRS4_HUMAN 26S proteasome regulatory subunit 4 OS=Homo sapiens OX=9606 GN=PSMC1 PE=1 SV=1	1	1	1	1	2.7	49.184	440	3.5378	7985000	27	295740
P36578;H3BU31;H3BM89;H3BTP7	P36578;H3BU31;H3BM89	Large ribosomal subunit protein uL4;Ribosomal protein L4 (Fragment);	RPL4;	sp|P36578|RL4_HUMAN Large ribosomal subunit protein uL4 OS=Homo sapiens OX=9606 GN=RPL4 PE=1 SV=5;tr|H3BU31|H3BU31_HUMAN Ribosomal protein L4 (Fragment) OS=Homo sapiens OX=9606 GN=RPL4 PE=1 SV=1;tr|H3BM89|H3BM89_HUMAN Large ribosomal subunit protein uL4 OS	4	3	3	3	6.6	47.697	427	3.4951	27403000	27	1014900
Q08554	Q08554	Desmocollin-1	DSC1	sp|Q08554|DSC1_HUMAN Desmocollin-1 OS=Homo sapiens OX=9606 GN=DSC1 PE=1 SV=2	1	4	4	4	4.9	99.986	894	3.4656	79264000	51	174180
A0A7I2V659;A0A087WVQ9;Q5VTE0;P68104;A0A7I2V5N4;A0A7I2V3H3;A0A087WV01;A0A6Q8PFK6;A6PW80;Q5JR01	A0A7I2V659;A0A087WVQ9;Q5VTE0;P68104;A0A7I2V5N4;A0A7I2V3H3;A0A087WV01	Elongation factor 1-alpha;	EEF1A1;	tr|A0A7I2V659|A0A7I2V659_HUMAN Elongation factor 1-alpha OS=Homo sapiens OX=9606 GN=EEF1A1 PE=1 SV=1;tr|A0A087WVQ9|A0A087WVQ9_HUMAN Elongation factor 1-alpha OS=Homo sapiens OX=9606 GN=EEF1A1 PE=1 SV=2;sp|Q5VTE0|EF1A3_HUMAN Putative elongation factor 1-alp	10	6	6	1	12.4	49.824	459	3.4507	402970000	25	15752000
Q9UBX3;F6RGN5;B4DLN1	Q9UBX3;F6RGN5;B4DLN1	Mitochondrial dicarboxylate carrier;Solute carrier family 25 member 10;	SLC25A10;	sp|Q9UBX3|DIC_HUMAN Mitochondrial dicarboxylate carrier OS=Homo sapiens OX=9606 GN=SLC25A10 PE=1 SV=2;tr|F6RGN5|F6RGN5_HUMAN Solute carrier family 25 member 10 OS=Homo sapiens OX=9606 GN=SLC25A10 PE=1 SV=1;tr|B4DLN1|B4DLN1_HUMAN cDNA FLJ60124, highly simil	3	4	4	4	11.5	31.282	287	3.3628	36590000	18	1940300
P11177;C9J634;F8WF02	P11177;C9J634	Pyruvate dehydrogenase E1 component subunit beta, mitochondrial;Pyruvate dehydrogenase E1 component subunit beta	PDHB	sp|P11177|ODPB_HUMAN Pyruvate dehydrogenase E1 component subunit beta, mitochondrial OS=Homo sapiens OX=9606 GN=PDHB PE=1 SV=3;tr|C9J634|C9J634_HUMAN Pyruvate dehydrogenase E1 component subunit beta OS=Homo sapiens OX=9606 GN=PDHB PE=1 SV=1	3	5	5	5	16.2	39.233	359	3.3086	35965000	21	1712600
Q969X5;A0A8I5KS17	Q969X5;A0A8I5KS17	Endoplasmic reticulum-Golgi intermediate compartment protein 1;Endoplasmic reticulum-Golgi intermediate compartment protein	ERGIC1	sp|Q969X5|ERGI1_HUMAN Endoplasmic reticulum-Golgi intermediate compartment protein 1 OS=Homo sapiens OX=9606 GN=ERGIC1 PE=1 SV=1;tr|A0A8I5KS17|A0A8I5KS17_HUMAN Endoplasmic reticulum-Golgi intermediate compartment protein OS=Homo sapiens OX=9606 GN=ERGIC1 P	2	3	3	3	8.6	32.592	290	3.2628	38074000	13	2928700
A0A0J9YYE0;H3BPE7;P35637;Q92804	A0A0J9YYE0;H3BPE7;P35637;Q92804	TATA-box binding protein associated factor 15;FUS RNA binding protein;RNA-binding protein FUS	TAF15;FUS;	tr|A0A0J9YYE0|A0A0J9YYE0_HUMAN TATA-box binding protein associated factor 15 OS=Homo sapiens OX=9606 GN=TAF15 PE=1 SV=1;tr|H3BPE7|H3BPE7_HUMAN FUS RNA binding protein OS=Homo sapiens OX=9606 GN=FUS PE=1 SV=1;sp|P35637|FUS_HUMAN RNA-binding protein FUS OS=H	4	1	1	1	3.1	48.839	449	3.2489	9482600	21	451550
Q9H078;F5H392;F5H7A5;A0A2R8Y602;A0A2U3TZY2;A0A2R8YDH5;A0A2R8Y6R5	Q9H078;F5H392;F5H7A5;A0A2R8Y602;A0A2U3TZY2	Mitochondrial disaggregase;ClpB family mitochondrial disaggregase (Fragment);	CLPB;	sp|Q9H078|CLPB_HUMAN Mitochondrial disaggregase OS=Homo sapiens OX=9606 GN=CLPB PE=1 SV=1;tr|F5H392|F5H392_HUMAN ClpB family mitochondrial disaggregase (Fragment) OS=Homo sapiens OX=9606 GN=CLPB PE=1 SV=1;tr|F5H7A5|F5H7A5_HUMAN ClpB family mitochondrial di	7	3	3	3	4.5	78.728	707	3.2329	24951000	42	594060
A0A286YFM8;A0A286YFL2;A0A286YFA2;A0A286YF22;A0A2C9F2M7;O43175;A0A286YFF3;A0A286YF34;A0A286YER3;A0A286YFC8;A0A286YFK5;A0A286YFB2;A0A286YF78	A0A286YFM8;A0A286YFL2;A0A286YFA2;A0A286YF22;A0A2C9F2M7;O43175;A0A286YFF3;A0A286YF34;A0A286YER3;A0A286YFC8;A0A286YFK5;A0A286YFB2;A0A286YF78	Phosphoglycerate dehydrogenase (Fragment);Phosphoglycerate dehydrogenase;	PHGDH;	tr|A0A286YFM8|A0A286YFM8_HUMAN Phosphoglycerate dehydrogenase (Fragment) OS=Homo sapiens OX=9606 GN=PHGDH PE=1 SV=1;tr|A0A286YFL2|A0A286YFL2_HUMAN Phosphoglycerate dehydrogenase OS=Homo sapiens OX=9606 GN=PHGDH PE=1 SV=1;tr|A0A286YFA2|A0A286YFA2_HUMAN Phos	13	2	2	2	9.6	25.638	239	3.224	16042000	15	1069500
F5H3X6;F5GY37;Q99623;F5H2D2;A0A3G2KQ93;F5H0C5;A0A7I2V5F0;J3KPX7;F5GWA7	F5H3X6;F5GY37;Q99623;F5H2D2;A0A3G2KQ93;F5H0C5;A0A7I2V5F0;J3KPX7;F5GWA7	Prohibitin (Fragment);Prohibitin;Prohibitin-2;	PHB2;	tr|F5H3X6|F5H3X6_HUMAN Prohibitin (Fragment) OS=Homo sapiens OX=9606 GN=PHB2 PE=1 SV=3;tr|F5GY37|F5GY37_HUMAN Prohibitin OS=Homo sapiens OX=9606 GN=PHB2 PE=1 SV=1;sp|Q99623|PHB2_HUMAN Prohibitin-2 OS=Homo sapiens OX=9606 GN=PHB2 PE=1 SV=2;tr|F5H2D2|F5H2D2_	9	2	2	2	10.1	27.437	247	3.2051	8385200	20	419260
P48594;P29508;C9JZ65;H0Y5H9	P48594;P29508;C9JZ65;H0Y5H9	Serpin B4;Serpin B3;Serpin family B member 4 (Fragment)	SERPINB4;SERPINB3	sp|P48594|SPB4_HUMAN Serpin B4 OS=Homo sapiens OX=9606 GN=SERPINB4 PE=1 SV=2;sp|P29508|SPB3_HUMAN Serpin B3 OS=Homo sapiens OX=9606 GN=SERPINB3 PE=1 SV=2;tr|C9JZ65|C9JZ65_HUMAN Serpin family B member 4 (Fragment) OS=Homo sapiens OX=9606 GN=SERPINB4 PE=1 SV	4	3	3	3	8.2	44.853	390	3.1739	14834000	23	507780
C9J7P5;Q969Z0;C9J5A2;C9J347;C9IZN7	C9J7P5;Q969Z0;C9J5A2;C9J347;C9IZN7	Transforming growth factor beta regulator 4 (Fragment);FAST kinase domain-containing protein 4;	TBRG4;	tr|C9J7P5|C9J7P5_HUMAN Transforming growth factor beta regulator 4 (Fragment) OS=Homo sapiens OX=9606 GN=TBRG4 PE=1 SV=1;sp|Q969Z0|FAKD4_HUMAN FAST kinase domain-containing protein 4 OS=Homo sapiens OX=9606 GN=TBRG4 PE=1 SV=1;tr|C9J5A2|C9J5A2_HUMAN Transfo	5	2	2	2	8.9	28.38	248	3.1473	13870000	16	555430
H0YN88;A0A075B716;H3BNC9;P08708;H0YN73;A0A0J9YYC4	H0YN88;A0A075B716;H3BNC9;P08708;H0YN73	Small ribosomal subunit protein eS17;	RPS17;	tr|H0YN88|H0YN88_HUMAN Small ribosomal subunit protein eS17 OS=Homo sapiens OX=9606 GN=RPS17 PE=1 SV=1;tr|A0A075B716|A0A075B716_HUMAN Small ribosomal subunit protein eS17 OS=Homo sapiens OX=9606 GN=RPS17 PE=1 SV=1;tr|H3BNC9|H3BNC9_HUMAN Small ribosomal sub	6	4	4	4	23.5	15.919	136	3.1322	47937000	7	4295600
P68032;P63267;P68133;P62736;A6NL76;A0A804HKV3;C9JFL5;F6UVQ4;F6QUT6;F8WB63;B8ZZJ2	P68032;P63267;P68133;P62736;A6NL76;A0A804HKV3;C9JFL5;F6UVQ4;F6QUT6	Actin, alpha cardiac muscle 1;Actin, gamma-enteric smooth muscle;Actin, alpha skeletal muscle	ACTC1;ACTG2;	sp|P68032|ACTC_HUMAN Actin, alpha cardiac muscle 1 OS=Homo sapiens OX=9606 GN=ACTC1 PE=1 SV=1;sp|P63267|ACTH_HUMAN Actin, gamma-enteric smooth muscle OS=Homo sapiens OX=9606 GN=ACTG2 PE=1 SV=1;sp|P68133|ACTS_HUMAN Actin, alpha skeletal muscle OS=Homo sapie	11	13	2	2	36.1	42.019	377	3.1145	16979000	23	126540
A0A7P0T917;A0A087WT78;A0A7P0TAE1;H0YIV0;A0A7P0TAT8;P14625;A0A7P0TAY2;A0A7P0T823;A0A7P0TBC2	A0A7P0T917;A0A087WT78;A0A7P0TAE1;H0YIV0;A0A7P0TAT8;P14625;A0A7P0TAY2;A0A7P0T823;A0A7P0TBC2	Endoplasmin;Heat shock protein 90 beta family member 1	HSP90B1;	tr|A0A7P0T917|A0A7P0T917_HUMAN Endoplasmin OS=Homo sapiens OX=9606 GN=HSP90B1 PE=1 SV=1;tr|A0A087WT78|A0A087WT78_HUMAN Heat shock protein 90 beta family member 1 OS=Homo sapiens OX=9606 GN=HSP90B1 PE=1 SV=1;tr|A0A7P0TAE1|A0A7P0TAE1_HUMAN Endoplasmin OS=Hom	9	4	4	4	6.4	83.013	719	3.102	30882000	44	701860
F8VUA6;H0YHA7;J3QQ67;Q07020;F8VYV2;G3V203	F8VUA6;H0YHA7;J3QQ67;Q07020;F8VYV2;G3V203	Ribosomal protein L18 (Fragment);	RPL18;	tr|F8VUA6|F8VUA6_HUMAN Ribosomal protein L18 (Fragment) OS=Homo sapiens OX=9606 GN=RPL18 PE=1 SV=1;tr|H0YHA7|H0YHA7_HUMAN Ribosomal protein L18 (Fragment) OS=Homo sapiens OX=9606 GN=RPL18 PE=1 SV=1;tr|J3QQ67|J3QQ67_HUMAN Ribosomal protein L18 (Fragment) OS	6	2	2	2	19.2	14.529	130	3.1012	13864000	6	1239100
P46063;F5H2L2;F8WA66;F8WD97	P46063;F5H2L2;F8WA66;F8WD97	ATP-dependent DNA helicase Q1;RecQ like helicase (Fragment)	RECQL;	sp|P46063|RECQ1_HUMAN ATP-dependent DNA helicase Q1 OS=Homo sapiens OX=9606 GN=RECQL PE=1 SV=3;tr|F5H2L2|F5H2L2_HUMAN RecQ like helicase (Fragment) OS=Homo sapiens OX=9606 GN=RECQL PE=1 SV=1;tr|F8WA66|F8WA66_HUMAN RecQ like helicase (Fragment) OS=Homo sapi	4	2	2	2	3.5	73.457	649	3.0898	12688000	38	333900
P30048	P30048	Thioredoxin-dependent peroxide reductase, mitochondrial	PRDX3	sp|P30048|PRDX3_HUMAN Thioredoxin-dependent peroxide reductase, mitochondrial OS=Homo sapiens OX=9606 GN=PRDX3 PE=1 SV=3	1	2	2	2	9.8	27.692	256	3.0625	6907400	16	431710
M0R0P7;M0R3D6;M0R1A7;M0R117;Q02543	M0R0P7;M0R3D6;M0R1A7;M0R117;Q02543	Large ribosomal subunit protein eL20;Large ribosomal subunit protein eL20 (Fragment);	RPL18A;	tr|M0R0P7|M0R0P7_HUMAN Large ribosomal subunit protein eL20 OS=Homo sapiens OX=9606 GN=RPL18A PE=1 SV=1;tr|M0R3D6|M0R3D6_HUMAN Large ribosomal subunit protein eL20 (Fragment) OS=Homo sapiens OX=9606 GN=RPL18A PE=1 SV=1;tr|M0R1A7|M0R1A7_HUMAN 60S ribosomal	5	1	1	1	9.5	16.177	137	3.0267	11915000	9	1323900
P07900;Q14568;G3V2J8	P07900	Heat shock protein HSP 90-alpha	HSP90AA1	sp|P07900|HS90A_HUMAN Heat shock protein HSP 90-alpha OS=Homo sapiens OX=9606 GN=HSP90AA1 PE=1 SV=5	3	7	2	2	10.9	84.659	732	3.0251	24179000	38	636300
P28482;E9PBK7;E9PJF0;E9PQW4;P27361	P28482;E9PBK7;E9PJF0;E9PQW4;P27361	Mitogen-activated protein kinase 1;Mitogen-activated protein kinase;	MAPK1;MAPK3;	sp|P28482|MK01_HUMAN Mitogen-activated protein kinase 1 OS=Homo sapiens OX=9606 GN=MAPK1 PE=1 SV=3;tr|E9PBK7|E9PBK7_HUMAN Mitogen-activated protein kinase OS=Homo sapiens OX=9606 GN=MAPK3 PE=1 SV=1;tr|E9PJF0|E9PJF0_HUMAN Mitogen-activated protein kinase OS	5	2	2	2	7.2	41.389	360	3.0154	11955000	24	368870
A0A2R8YD12;A0A024QZX5;A0A087X1N8;P35237;A0A2R8Y6A7	A0A2R8YD12;A0A024QZX5;A0A087X1N8;P35237;A0A2R8Y6A7	Serpin B6	SERPINB6	tr|A0A2R8YD12|A0A2R8YD12_HUMAN Serpin B6 OS=Homo sapiens OX=9606 GN=SERPINB6 PE=1 SV=1;tr|A0A024QZX5|A0A024QZX5_HUMAN Serpin B6 OS=Homo sapiens OX=9606 GN=SERPINB6 PE=1 SV=1;tr|A0A087X1N8|A0A087X1N8_HUMAN Serpin B6 OS=Homo sapiens OX=9606 GN=SERPINB6 PE=1	5	2	2	2	8.1	38.124	332	2.97	10465000	23	455000
B9A067;Q16891;D6RAW4;H7C463;C9J406	B9A067;Q16891;D6RAW4;H7C463;C9J406	MICOS complex subunit MIC60	IMMT;	tr|B9A067|B9A067_HUMAN MICOS complex subunit MIC60 OS=Homo sapiens OX=9606 GN=IMMT PE=1 SV=2;sp|Q16891|MIC60_HUMAN MICOS complex subunit MIC60 OS=Homo sapiens OX=9606 GN=IMMT PE=1 SV=1;tr|D6RAW4|D6RAW4_HUMAN MICOS complex subunit MIC60 OS=Homo sapiens OX=9	5	2	2	2	3.1	78.973	711	2.9474	10208000	53	192600
A0A494C128;O00567;H0Y653;H0YDU4;Q5JXT2	A0A494C128;O00567;H0Y653;H0YDU4;Q5JXT2	Nucleolar protein 56;Nucleolar protein 5A (Fragment)	NOP56;	tr|A0A494C128|A0A494C128_HUMAN Nucleolar protein 56 OS=Homo sapiens OX=9606 GN=NOP56 PE=1 SV=1;sp|O00567|NOP56_HUMAN Nucleolar protein 56 OS=Homo sapiens OX=9606 GN=NOP56 PE=1 SV=4;tr|H0Y653|H0Y653_HUMAN Nucleolar protein 5A (Fragment) OS=Homo sapiens OX=9	5	2	2	2	4.8	53.05	478	2.9447	5741200	32	179410
A0A8V8TQ18;A0A8V8TQK1;K7EJJ5;J3KRF5;A0A8V8TRE8;A0A8V8TRF0;A0A8V8TR47;A0A087WVQ6;A0A8V8TQ14;Q00610;A0A8V8TQK3;A0A8V8TQK7;J3KS13	A0A8V8TQ18;A0A8V8TQK1;K7EJJ5;J3KRF5;A0A8V8TRE8;A0A8V8TRF0;A0A8V8TR47;A0A087WVQ6;A0A8V8TQ14;Q00610;A0A8V8TQK3	Clathrin heavy chain (Fragment);Clathrin heavy chain	CLTC;	tr|A0A8V8TQ18|A0A8V8TQ18_HUMAN Clathrin heavy chain (Fragment) OS=Homo sapiens OX=9606 GN=CLTC PE=1 SV=1;tr|A0A8V8TQK1|A0A8V8TQK1_HUMAN Clathrin heavy chain OS=Homo sapiens OX=9606 GN=CLTC PE=1 SV=1;tr|K7EJJ5|K7EJJ5_HUMAN Clathrin heavy chain OS=Homo sapie	13	4	4	3	3.1	173.35	1516	2.9216	15981000	90	166690
A0A6Q8PFZ6;H7C443;A0A6Q8PHI7;A0A6Q8PGW4;A0A6Q8PGI6;A0A6Q8PGA8;A0A6Q8PHH9;A0A6Q8PGZ8;P41250	A0A6Q8PFZ6;H7C443;A0A6Q8PHI7;A0A6Q8PGW4;A0A6Q8PGI6;A0A6Q8PGA8;A0A6Q8PHH9;A0A6Q8PGZ8;P41250	Glycine--tRNA ligase	GARS1;	tr|A0A6Q8PFZ6|A0A6Q8PFZ6_HUMAN Glycine--tRNA ligase OS=Homo sapiens OX=9606 GN=GARS1 PE=1 SV=1;tr|H7C443|H7C443_HUMAN Glycine--tRNA ligase OS=Homo sapiens OX=9606 GN=GARS1 PE=1 SV=2;tr|A0A6Q8PHI7|A0A6Q8PHI7_HUMAN Glycine--tRNA ligase OS=Homo sapiens OX=960	9	1	1	1	2	61.121	546	2.9029	3634800	37	98237
E9PB61;Q86V81	E9PB61;Q86V81	Aly/REF export factor;THO complex subunit 4	ALYREF	tr|E9PB61|E9PB61_HUMAN Aly/REF export factor OS=Homo sapiens OX=9606 GN=ALYREF PE=1 SV=1;sp|Q86V81|THOC4_HUMAN THO complex subunit 4 OS=Homo sapiens OX=9606 GN=ALYREF PE=1 SV=3	2	1	1	1	4.2	27.557	264	2.8516	14058000	16	352110
A0A2R8YD53;A0A2R8YFD1;A0A2R8YGE5;A0A2R8Y3X5;A0A2R8YE78;A0A2R8YDM2;C9JMB8;E5KLJ9;O60313	A0A2R8YD53;A0A2R8YFD1;A0A2R8YGE5;A0A2R8Y3X5;A0A2R8YE78;A0A2R8YDM2;C9JMB8;E5KLJ9;O60313	OPA1 mitochondrial dynamin like GTPase;Dynamin-like GTPase OPA1, mitochondrial (Fragment);	OPA1;	tr|A0A2R8YD53|A0A2R8YD53_HUMAN OPA1 mitochondrial dynamin like GTPase OS=Homo sapiens OX=9606 GN=OPA1 PE=1 SV=1;tr|A0A2R8YFD1|A0A2R8YFD1_HUMAN Dynamin-like GTPase OPA1, mitochondrial (Fragment) OS=Homo sapiens OX=9606 GN=OPA1 PE=1 SV=1;tr|A0A2R8YGE5|A0A2R8	9	1	1	1	1.9	64.899	569	2.8101	8091900	42	192660
F8VV32;A0A0B4J259;P61626	F8VV32;A0A0B4J259;P61626	Lysozyme C	LYZ	tr|F8VV32|F8VV32_HUMAN Lysozyme C OS=Homo sapiens OX=9606 GN=LYZ PE=1 SV=1;tr|A0A0B4J259|A0A0B4J259_HUMAN Lysozyme C OS=Homo sapiens OX=9606 GN=LYZ PE=1 SV=1;sp|P61626|LYSC_HUMAN Lysozyme C OS=Homo sapiens OX=9606 GN=LYZ PE=1 SV=1	3	2	2	2	20.2	11.488	104	2.7926	16972000	8	2121600
P52597;A0A1B0GW42	P52597	Heterogeneous nuclear ribonucleoprotein F	HNRNPF	sp|P52597|HNRPF_HUMAN Heterogeneous nuclear ribonucleoprotein F OS=Homo sapiens OX=9606 GN=HNRNPF PE=1 SV=3	2	4	3	3	13.3	45.671	415	2.7606	13931000	23	212780
A0A0C4DGA2;O75521;F8WAW4;F8W6J1;F1LLU7;C9JB63	A0A0C4DGA2;O75521;F8WAW4;F8W6J1;F1LLU7;C9JB63	Enoyl-CoA delta isomerase 2	ECI2;	tr|A0A0C4DGA2|A0A0C4DGA2_HUMAN Enoyl-CoA delta isomerase 2 OS=Homo sapiens OX=9606 GN=ECI2 PE=1 SV=1;sp|O75521|ECI2_HUMAN Enoyl-CoA delta isomerase 2 OS=Homo sapiens OX=9606 GN=ECI2 PE=1 SV=4;tr|F8WAW4|F8WAW4_HUMAN Enoyl-CoA delta isomerase 2 OS=Homo sapie	6	3	3	3	7.7	40.183	364	2.7522	21179000	19	1114700
A0A8V8TNV9;A0A8V8TM21;Q92504;A2AAT0	A0A8V8TNV9;A0A8V8TM21;Q92504;A2AAT0	Zinc transporter SLC39A7	SLC39A7;	tr|A0A8V8TNV9|A0A8V8TNV9_HUMAN Zinc transporter SLC39A7 OS=Homo sapiens OX=9606 GN=SLC39A7 PE=1 SV=1;tr|A0A8V8TM21|A0A8V8TM21_HUMAN Zinc transporter SLC39A7 OS=Homo sapiens OX=9606 GN=SLC39A7 PE=1 SV=1;sp|Q92504|S39A7_HUMAN Zinc transporter SLC39A7 OS=Homo	4	2	2	2	3.5	42.329	396	2.7498	19892000	7	2841700
P39023;H7C3M2;B5MCW2;H7C422;G5E9G0;F8WCR1	P39023;H7C3M2;B5MCW2;H7C422;G5E9G0;F8WCR1	Large ribosomal subunit protein uL3;60S ribosomal protein L3 (Fragment);	RPL3;	sp|P39023|RL3_HUMAN Large ribosomal subunit protein uL3 OS=Homo sapiens OX=9606 GN=RPL3 PE=1 SV=2;tr|H7C3M2|H7C3M2_HUMAN 60S ribosomal protein L3 (Fragment) OS=Homo sapiens OX=9606 GN=RPL3 PE=1 SV=1;tr|B5MCW2|B5MCW2_HUMAN Large ribosomal subunit protein uL	6	4	4	4	10.2	46.108	403	2.7251	44950000	21	1977700
C9JA28;Q9UNL2	C9JA28;Q9UNL2	Translocon-associated protein subunit gamma	SSR3	tr|C9JA28|C9JA28_HUMAN Translocon-associated protein subunit gamma OS=Homo sapiens OX=9606 GN=SSR3 PE=1 SV=1;sp|Q9UNL2|SSRG_HUMAN Translocon-associated protein subunit gamma OS=Homo sapiens OX=9606 GN=SSR3 PE=1 SV=1	2	1	1	1	8	20.161	174	2.6434	1265000	6	210830
A0A7I2V3E1;P09874	A0A7I2V3E1;P09874	Poly [ADP-ribose] polymerase;Poly [ADP-ribose] polymerase 1	PARP1	tr|A0A7I2V3E1|A0A7I2V3E1_HUMAN Poly [ADP-ribose] polymerase OS=Homo sapiens OX=9606 GN=PARP1 PE=1 SV=1;sp|P09874|PARP1_HUMAN Poly [ADP-ribose] polymerase 1 OS=Homo sapiens OX=9606 GN=PARP1 PE=1 SV=4	2	4	4	4	5	108.19	971	2.6406	29780000	59	277200
K7EMN2;K7EM49;K7EPF6;P52209	K7EMN2;K7EM49;K7EPF6;P52209	Phosphogluconate dehydrogenase (Fragment);phosphogluconate dehydrogenase (NADP(+)-dependent, decarboxylating) (Fragment);	PGD;	tr|K7EMN2|K7EMN2_HUMAN Phosphogluconate dehydrogenase (Fragment) OS=Homo sapiens OX=9606 GN=PGD PE=1 SV=1;tr|K7EM49|K7EM49_HUMAN phosphogluconate dehydrogenase (NADP(+)-dependent, decarboxylating) (Fragment) OS=Homo sapiens OX=9606 GN=PGD PE=1 SV=1;tr|K7EP	4	2	2	2	16.9	17.293	160	2.6385	2453500	11	223050
P27348;E9PG15	P27348;E9PG15	14-3-3 protein theta;Tyrosine 3-monooxygenase/tryptophan 5-monooxygenase activation protein theta (Fragment)	YWHAQ	sp|P27348|1433T_HUMAN 14-3-3 protein theta OS=Homo sapiens OX=9606 GN=YWHAQ PE=1 SV=1;tr|E9PG15|E9PG15_HUMAN Tyrosine 3-monooxygenase/tryptophan 5-monooxygenase activation protein theta (Fragment) OS=Homo sapiens OX=9606 GN=YWHAQ PE=1 SV=1	2	2	1	1	9.4	27.764	245	2.6234	5047500	18	280420
P40938	P40938	Replication factor C subunit 3	RFC3	sp|P40938|RFC3_HUMAN Replication factor C subunit 3 OS=Homo sapiens OX=9606 GN=RFC3 PE=1 SV=2	1	1	1	1	3.9	40.556	356	2.6186	7750500	27	287060
M0R3H0;M0R210;P62249;M0QX76;M0R1M5;Q6IPX4	M0R3H0;M0R210;P62249;M0QX76;M0R1M5;Q6IPX4	40S ribosomal protein S16;Small ribosomal subunit protein uS9	RPS16;	tr|M0R3H0|M0R3H0_HUMAN 40S ribosomal protein S16 OS=Homo sapiens OX=9606 GN=RPS16 PE=1 SV=1;tr|M0R210|M0R210_HUMAN 40S ribosomal protein S16 OS=Homo sapiens OX=9606 GN=RPS16 PE=1 SV=1;sp|P62249|RS16_HUMAN Small ribosomal subunit protein uS9 OS=Homo sapiens	6	5	5	5	48	11.075	100	2.6182	59497000	8	6185400
A0A2R8Y4F5;H0YFD6;P40939;A0A2R8YG21;A0A2R8Y688	A0A2R8Y4F5;H0YFD6;P40939;A0A2R8YG21	enoyl-CoA hydratase;Trifunctional enzyme subunit alpha, mitochondrial	HADHA;	tr|A0A2R8Y4F5|A0A2R8Y4F5_HUMAN enoyl-CoA hydratase OS=Homo sapiens OX=9606 GN=HADHA PE=1 SV=1;tr|H0YFD6|H0YFD6_HUMAN enoyl-CoA hydratase OS=Homo sapiens OX=9606 GN=HADHA PE=1 SV=2;sp|P40939|ECHA_HUMAN Trifunctional enzyme subunit alpha, mitochondrial OS=Ho	5	6	6	6	9.2	79.466	728	2.5829	41156000	43	921430
P12532;C9JSQ1;F8WCN3;C9JJX8;C9J995;C9J8F6;P17540	P12532;C9JSQ1;F8WCN3	Creatine kinase U-type, mitochondrial;Creatine kinase U-type, mitochondrial (Fragment);	CKMT1A;CKMT1B;	sp|P12532|KCRU_HUMAN Creatine kinase U-type, mitochondrial OS=Homo sapiens OX=9606 GN=CKMT1A PE=1 SV=1;tr|C9JSQ1|C9JSQ1_HUMAN Creatine kinase U-type, mitochondrial (Fragment) OS=Homo sapiens OX=9606 GN=CKMT1B PE=1 SV=1;tr|F8WCN3|F8WCN3_HUMAN Creatine kinas	7	3	3	3	9.1	47.036	417	2.5798	28517000	27	1056200
P47929	P47929	Galectin-7	LGALS7	sp|P47929|LEG7_HUMAN Galectin-7 OS=Homo sapiens OX=9606 GN=LGALS7 PE=1 SV=2	1	1	1	1	8.1	15.075	136	2.5722	9129300	11	829930
Q9Y230;M0R0Y3;X6R2L4;M0QXI6	Q9Y230;M0R0Y3;X6R2L4	RuvB-like 2;RuvB-like helicase	RUVBL2	sp|Q9Y230|RUVB2_HUMAN RuvB-like 2 OS=Homo sapiens OX=9606 GN=RUVBL2 PE=1 SV=3;tr|M0R0Y3|M0R0Y3_HUMAN RuvB-like helicase OS=Homo sapiens OX=9606 GN=RUVBL2 PE=1 SV=1;tr|X6R2L4|X6R2L4_HUMAN RuvB-like helicase OS=Homo sapiens OX=9606 GN=RUVBL2 PE=1 SV=1	4	4	4	4	9.5	51.156	463	2.5239	15081000	29	520050
A0A2R8YFR4;A0A2R8YCW1;O00571;O15523;A0A0D9SF53;A0A2R8Y645;A0A2R8Y774;A0A2R8YDT5;A0A2R8Y7T2;A0A2R8YFS5;A0A2R8Y4A4;A0A2R8Y5G6;A0A2R8YF78;A0A0D9SFB3;A0A0D9SG12;A0A2U3TZJ9;F6S8Q4;A0A2R8YDH3;A0A087WVZ1;A0A0J9YVQ7;D6RCM4;H0Y960;C9J081;Q9NQI0	A0A2R8YFR4;A0A2R8YCW1;O00571;O15523;A0A0D9SF53;A0A2R8Y645;A0A2R8Y774;A0A2R8YDT5;A0A2R8Y7T2;A0A2R8YFS5;A0A2R8Y4A4;A0A2R8Y5G6;A0A2R8YF78;A0A0D9SFB3;A0A0D9SG12;A0A2U3TZJ9;F6S8Q4;A0A2R8YDH3	RNA helicase;ATP-dependent RNA helicase DDX3X	DDX3X;	tr|A0A2R8YFR4|A0A2R8YFR4_HUMAN RNA helicase OS=Homo sapiens OX=9606 GN=DDX3X PE=1 SV=1;tr|A0A2R8YCW1|A0A2R8YCW1_HUMAN RNA helicase OS=Homo sapiens OX=9606 GN=DDX3X PE=1 SV=1;sp|O00571|DDX3X_HUMAN ATP-dependent RNA helicase DDX3X OS=Homo sapiens OX=9606 GN=	24	7	6	6	11.7	73.126	660	2.511	67930000	41	1563000
F8WE65;C9J5S7;P62937;A0A7I2V5J5;P0DN26;A0A0H2UH34;A0A0B4J2A2;A0A075B767;A0A075B759;Q9Y536;F5H284	F8WE65;C9J5S7;P62937;A0A7I2V5J5;P0DN26;A0A0H2UH34;A0A0B4J2A2;A0A075B767;A0A075B759;Q9Y536;F5H284	Peptidyl-prolyl cis-trans isomerase;	PPIA;	tr|F8WE65|F8WE65_HUMAN Peptidyl-prolyl cis-trans isomerase OS=Homo sapiens OX=9606 GN=PPIA PE=1 SV=1;tr|C9J5S7|C9J5S7_HUMAN Peptidyl-prolyl cis-trans isomerase OS=Homo sapiens OX=9606 GN=PPIA PE=1 SV=1;sp|P62937|PPIA_HUMAN Peptidyl-prolyl cis-trans isomera	11	2	2	2	21.7	13.022	120	2.4385	21942000	10	2194200
P07910;B4DSU6;G3V2Q1;G3V4C1;G3V4M8;G3V4W0;B4DY08;G3V575;G3V576;G3V555;G3V251;G3V3K6;G3V5X6;O60812;B2RXH8;B7ZW38;A0A0G2JNQ3;A0A0G2JPF8;P0DMR1;G3V2H6	P07910;B4DSU6;G3V2Q1;G3V4C1;G3V4M8;G3V4W0;B4DY08;G3V575;G3V576;G3V555;G3V251;G3V3K6;G3V5X6;O60812;B2RXH8;B7ZW38;A0A0G2JNQ3;A0A0G2JPF8;P0DMR1;G3V2H6	Heterogeneous nuclear ribonucleoproteins C1/C2;Heterogeneous nuclear ribonucleoprotein C;	HNRNPC;	sp|P07910|HNRPC_HUMAN Heterogeneous nuclear ribonucleoproteins C1/C2 OS=Homo sapiens OX=9606 GN=HNRNPC PE=1 SV=4;tr|B4DSU6|B4DSU6_HUMAN Heterogeneous nuclear ribonucleoprotein C OS=Homo sapiens OX=9606 GN=HNRNPC PE=1 SV=1;tr|G3V2Q1|G3V2Q1_HUMAN Heterogeneo	20	2	2	2	6.9	33.67	306	2.4193	11247000	22	511240
Q9Y446;E9PKC4	Q9Y446	Plakophilin-3	PKP3	sp|Q9Y446|PKP3_HUMAN Plakophilin-3 OS=Homo sapiens OX=9606 GN=PKP3 PE=1 SV=1	2	3	3	3	4.4	87.081	797	2.3964	39060000	52	751160
P36957;H0YJF9;G3V5M3;G3V3F0;Q86SW4	P36957;H0YJF9;G3V5M3;G3V3F0;Q86SW4	Dihydrolipoyllysine-residue succinyltransferase component of 2-oxoglutarate dehydrogenase complex, mitochondrial;Dihydrolipoamide S-succinyltransferase (Fragment)	DLST;	sp|P36957|ODO2_HUMAN Dihydrolipoyllysine-residue succinyltransferase component of 2-oxoglutarate dehydrogenase complex, mitochondrial OS=Homo sapiens OX=9606 GN=DLST PE=1 SV=4;tr|H0YJF9|H0YJF9_HUMAN Dihydrolipoamide S-succinyltransferase (Fragment) OS=Homo	5	2	2	2	5.7	48.755	453	2.3894	14461000	26	556180
F5H1S8;F5GX14;Q14165;H0YG07	F5H1S8;F5GX14;Q14165;H0YG07	Malectin (Fragment);Malectin;	MLEC;	tr|F5H1S8|F5H1S8_HUMAN Malectin (Fragment) OS=Homo sapiens OX=9606 GN=MLEC PE=1 SV=1;tr|F5GX14|F5GX14_HUMAN Malectin OS=Homo sapiens OX=9606 GN=MLEC PE=1 SV=1;sp|Q14165|MLEC_HUMAN Malectin OS=Homo sapiens OX=9606 GN=MLEC PE=1 SV=1;tr|H0YG07|H0YG07_HUMAN Ma	4	2	2	2	17.1	16.729	146	2.3471	13724000	12	1143700
A0A087WXM6;J3QQT2;J3QLC8;J3KRX5;A0A0A0MRF8;A0A0A6YYL6;P18621	A0A087WXM6;J3QQT2;J3QLC8;J3KRX5;A0A0A0MRF8;A0A0A6YYL6;P18621	Large ribosomal subunit protein uL22 (Fragment);	RPL17;	tr|A0A087WXM6|A0A087WXM6_HUMAN Large ribosomal subunit protein uL22 (Fragment) OS=Homo sapiens OX=9606 GN=RPL17 PE=1 SV=1;tr|J3QQT2|J3QQT2_HUMAN Large ribosomal subunit protein uL22 (Fragment) OS=Homo sapiens OX=9606 GN=RPL17 PE=1 SV=1;tr|J3QLC8|J3QLC8_HUM	7	1	1	1	8.3	19.586	169	2.3234	17643000	12	1470200
P30084	P30084	Enoyl-CoA hydratase, mitochondrial	ECHS1	sp|P30084|ECHM_HUMAN Enoyl-CoA hydratase, mitochondrial OS=Homo sapiens OX=9606 GN=ECHS1 PE=1 SV=4	1	1	1	1	7.2	31.387	290	2.1869	1702500	19	89607
P06702	P06702	Protein S100-A9	S100A9	sp|P06702|S10A9_HUMAN Protein S100-A9 OS=Homo sapiens OX=9606 GN=S100A9 PE=1 SV=1	1	1	1	1	11.4	13.242	114	2.1851	27181000	9	3020100
B5MDF5;P62826;J3KQE5;H0YFC6;F5H018;A0A087X0W0;B4DV51	B5MDF5;P62826;J3KQE5;H0YFC6;F5H018	GTP-binding nuclear protein Ran;	RAN;	tr|B5MDF5|B5MDF5_HUMAN GTP-binding nuclear protein Ran OS=Homo sapiens OX=9606 GN=RAN PE=1 SV=1;sp|P62826|RAN_HUMAN GTP-binding nuclear protein Ran OS=Homo sapiens OX=9606 GN=RAN PE=1 SV=3;tr|J3KQE5|J3KQE5_HUMAN GTP-binding nuclear protein Ran (Fragment) O	7	6	6	6	22.3	26.224	233	2.1773	180770000	11	15579000
P33993;C9J8M6;A0AA34QVT8	P33993;C9J8M6;A0AA34QVT8	DNA replication licensing factor MCM7;	MCM7;	sp|P33993|MCM7_HUMAN DNA replication licensing factor MCM7 OS=Homo sapiens OX=9606 GN=MCM7 PE=1 SV=4;tr|C9J8M6|C9J8M6_HUMAN DNA replication licensing factor MCM7 OS=Homo sapiens OX=9606 GN=MCM7 PE=1 SV=2;tr|A0AA34QVT8|A0AA34QVT8_HUMAN DNA replication licen	3	2	2	2	2.9	81.307	719	2.1634	3472200	47	73876
G5E9R3;M0R0A1;C9J4Z3;Q6P4E4;E9PEL3;M0R2L6;P61513	G5E9R3;M0R0A1;C9J4Z3;Q6P4E4;E9PEL3;M0R2L6;P61513	Ribosomal protein L37a	RPL37A;	tr|G5E9R3|G5E9R3_HUMAN Ribosomal protein L37a OS=Homo sapiens OX=9606 GN=RPL37A PE=1 SV=1;tr|M0R0A1|M0R0A1_HUMAN Ribosomal protein L37a OS=Homo sapiens OX=9606 GN=RPL37A PE=1 SV=1;tr|C9J4Z3|C9J4Z3_HUMAN Ribosomal protein L37a OS=Homo sapiens OX=9606 GN=RPL	7	1	1	1	15.5	6.5677	58	2.0926	42386000	5	1886800
Q07666	Q07666	KH domain-containing, RNA-binding, signal transduction-associated protein 1	KHDRBS1	sp|Q07666|KHDR1_HUMAN KH domain-containing, RNA-binding, signal transduction-associated protein 1 OS=Homo sapiens OX=9606 GN=KHDRBS1 PE=1 SV=1	1	2	2	2	6.3	48.227	443	2.0858	10234000	21	205760
A0A5F9ZHL1;P24752;A0A5F9ZHD4;A0A5F9ZHJ7;A0A5F9ZI66;A0A5F9ZHJ0;A0A5F9ZHH9;A0A5F9ZHL7;H0YEL7;E9PRQ6	A0A5F9ZHL1;P24752;A0A5F9ZHD4;A0A5F9ZHJ7;A0A5F9ZI66;A0A5F9ZHJ0	Acetyl-CoA acetyltransferase, mitochondrial;	ACAT1;	tr|A0A5F9ZHL1|A0A5F9ZHL1_HUMAN Acetyl-CoA acetyltransferase, mitochondrial OS=Homo sapiens OX=9606 GN=ACAT1 PE=1 SV=1;sp|P24752|THIL_HUMAN Acetyl-CoA acetyltransferase, mitochondrial OS=Homo sapiens OX=9606 GN=ACAT1 PE=1 SV=1;tr|A0A5F9ZHD4|A0A5F9ZHD4_HUMAN	10	5	5	5	11.3	46.108	434	2.085	50847000	26	1955700
P13639	P13639	Elongation factor 2	EEF2	sp|P13639|EF2_HUMAN Elongation factor 2 OS=Homo sapiens OX=9606 GN=EEF2 PE=1 SV=4	1	5	5	5	6.1	95.337	858	2.0806	127040000	53	2254500
P62277;J3KMX5;E9PS50	P62277;J3KMX5;E9PS50	Small ribosomal subunit protein uS15;	RPS13;	sp|P62277|RS13_HUMAN Small ribosomal subunit protein uS15 OS=Homo sapiens OX=9606 GN=RPS13 PE=1 SV=2;tr|J3KMX5|J3KMX5_HUMAN Small ribosomal subunit protein uS15 OS=Homo sapiens OX=9606 GN=RPS13 PE=1 SV=1;tr|E9PS50|E9PS50_HUMAN Ribosomal protein S13 (Fragme	3	3	3	3	22.5	17.222	151	2.0746	31678000	11	2318700
P49327;A0A0U1RQF0;A0A0U1RRG3	P49327;A0A0U1RQF0	Fatty acid synthase	FASN	sp|P49327|FAS_HUMAN Fatty acid synthase OS=Homo sapiens OX=9606 GN=FASN PE=1 SV=3;tr|A0A0U1RQF0|A0A0U1RQF0_HUMAN Fatty acid synthase OS=Homo sapiens OX=9606 GN=FASN PE=1 SV=1	3	6	6	6	2.5	273.42	2511	2.055	19451000	138	140950
H0Y962;Q8N4T8	H0Y962;Q8N4T8	3-ketoacyl-[acyl-carrier-protein] reductase beta subunit (Fragment);3-oxoacyl-[acyl-carrier-protein] reductase	CBR4	tr|H0Y962|H0Y962_HUMAN 3-ketoacyl-[acyl-carrier-protein] reductase beta subunit (Fragment) OS=Homo sapiens OX=9606 GN=CBR4 PE=1 SV=1;sp|Q8N4T8|CBR4_HUMAN 3-oxoacyl-[acyl-carrier-protein] reductase OS=Homo sapiens OX=9606 GN=CBR4 PE=1 SV=3	2	2	2	2	12.9	19.82	186	2.027	4881100	15	325410
H0YLP6;H0YMF4;H0YKD8;P46779	H0YLP6;H0YMF4;H0YKD8;P46779	Large ribosomal subunit protein eL28;	RPL28;	tr|H0YLP6|H0YLP6_HUMAN Large ribosomal subunit protein eL28 OS=Homo sapiens OX=9606 GN=RPL28 PE=1 SV=1;tr|H0YMF4|H0YMF4_HUMAN Large ribosomal subunit protein eL28 OS=Homo sapiens OX=9606 GN=RPL28 PE=1 SV=1;tr|H0YKD8|H0YKD8_HUMAN 60S ribosomal protein L28 O	4	1	1	1	12.4	9.657	89	2.0256	11105000	7	1586500
P07814;V9GYZ6	P07814;V9GYZ6	Bifunctional glutamate/proline--tRNA ligase;glutamate--tRNA ligase (Fragment)	EPRS1	sp|P07814|SYEP_HUMAN Bifunctional glutamate/proline--tRNA ligase OS=Homo sapiens OX=9606 GN=EPRS1 PE=1 SV=5;tr|V9GYZ6|V9GYZ6_HUMAN glutamate--tRNA ligase (Fragment) OS=Homo sapiens OX=9606 GN=EPRS1 PE=1 SV=1	2	2	2	2	1.3	170.59	1512	2.02	9460700	98	96538
Q15365	Q15365	Poly(rC)-binding protein 1	PCBP1	sp|Q15365|PCBP1_HUMAN Poly(rC)-binding protein 1 OS=Homo sapiens OX=9606 GN=PCBP1 PE=1 SV=2	1	1	1	1	3.7	37.497	356	1.9989	3291400	21	156730
B1AHC9;P12956	B1AHC9;P12956	X-ray repair cross complementing 6;X-ray repair cross-complementing protein 6	XRCC6	tr|B1AHC9|B1AHC9_HUMAN X-ray repair cross complementing 6 OS=Homo sapiens OX=9606 GN=XRCC6 PE=1 SV=1;sp|P12956|XRCC6_HUMAN X-ray repair cross-complementing protein 6 OS=Homo sapiens OX=9606 GN=XRCC6 PE=1 SV=2	2	1	1	1	2.5	64.283	559	1.975	5307400	37	143440
P52272;M0QYQ7;M0R0N3;M0R019;M0R2T0;M0R0Y6;M0QY96;M0R2I7;M0QZM1	P52272;M0QYQ7;M0R0N3;M0R019;M0R2T0	Heterogeneous nuclear ribonucleoprotein M;Heterogeneous nuclear ribonucleoprotein M (Fragment);	HNRNPM;	sp|P52272|HNRPM_HUMAN Heterogeneous nuclear ribonucleoprotein M OS=Homo sapiens OX=9606 GN=HNRNPM PE=1 SV=3;tr|M0QYQ7|M0QYQ7_HUMAN Heterogeneous nuclear ribonucleoprotein M (Fragment) OS=Homo sapiens OX=9606 GN=HNRNPM PE=1 SV=1;tr|M0R0N3|M0R0N3_HUMAN Heter	9	3	3	3	5.1	77.515	730	1.9429	9955500	55	181010
P26373;J3QSB4;H3BUK8;H3BTH3;J3KS98	P26373;J3QSB4	Large ribosomal subunit protein eL13;60S ribosomal protein L13 (Fragment)	RPL13	sp|P26373|RL13_HUMAN Large ribosomal subunit protein eL13 OS=Homo sapiens OX=9606 GN=RPL13 PE=1 SV=4;tr|J3QSB4|J3QSB4_HUMAN 60S ribosomal protein L13 (Fragment) OS=Homo sapiens OX=9606 GN=RPL13 PE=1 SV=1	5	3	3	3	13.3	24.261	211	1.9279	40503000	13	1823000
K7ELX4;A0A499FJN5;P22830;K7EJX5	K7ELX4;A0A499FJN5;P22830	Ferrochelatase (Fragment);Ferrochelatase;Ferrochelatase, mitochondrial	FECH;	tr|K7ELX4|K7ELX4_HUMAN Ferrochelatase (Fragment) OS=Homo sapiens OX=9606 GN=FECH PE=1 SV=1;tr|A0A499FJN5|A0A499FJN5_HUMAN Ferrochelatase OS=Homo sapiens OX=9606 GN=FECH PE=1 SV=1;sp|P22830|HEMH_HUMAN Ferrochelatase, mitochondrial OS=Homo sapiens OX=9606 GN	4	3	3	3	12	37.01	326	1.9224	25755000	24	604220
E9PP21;P21291	E9PP21;P21291	Cysteine and glycine-rich protein 1	CSRP1	tr|E9PP21|E9PP21_HUMAN Cysteine and glycine-rich protein 1 OS=Homo sapiens OX=9606 GN=CSRP1 PE=1 SV=1;sp|P21291|CSRP1_HUMAN Cysteine and glycine-rich protein 1 OS=Homo sapiens OX=9606 GN=CSRP1 PE=1 SV=3	2	1	1	1	9.4	16.94	160	1.9117	1991500	13	153190
Q02252;G3V4Z4	Q02252	Methylmalonate-semialdehyde/malonate-semialdehyde dehydrogenase [acylating], mitochondrial	ALDH6A1	sp|Q02252|MMSA_HUMAN Methylmalonate-semialdehyde/malonate-semialdehyde dehydrogenase [acylating], mitochondrial OS=Homo sapiens OX=9606 GN=ALDH6A1 PE=1 SV=2	2	4	4	4	7.9	57.839	535	1.8871	28493000	32	890410
Q12906;K7EQR9	Q12906	Interleukin enhancer-binding factor 3	ILF3	sp|Q12906|ILF3_HUMAN Interleukin enhancer-binding factor 3 OS=Homo sapiens OX=9606 GN=ILF3 PE=1 SV=3	2	3	3	3	4.8	95.337	894	1.838	10762000	42	158850
P26641	P26641	Elongation factor 1-gamma	EEF1G	sp|P26641|EF1G_HUMAN Elongation factor 1-gamma OS=Homo sapiens OX=9606 GN=EEF1G PE=1 SV=3	1	5	5	5	11.2	50.118	437	1.8336	68052000	26	1551700
Q9NS69	Q9NS69	Mitochondrial import receptor subunit TOM22 homolog	TOMM22	sp|Q9NS69|TOM22_HUMAN Mitochondrial import receptor subunit TOM22 homolog OS=Homo sapiens OX=9606 GN=TOMM22 PE=1 SV=3	1	1	1	1	8.5	15.521	142	1.8138	3453600	7	493370
P34897;H0YIZ0;G3V5L0;G3V2Y4	P34897;H0YIZ0;G3V5L0;G3V2Y4	Serine hydroxymethyltransferase, mitochondrial;Glycine hydroxymethyltransferase (Fragment);	SHMT2;	sp|P34897|GLYM_HUMAN Serine hydroxymethyltransferase, mitochondrial OS=Homo sapiens OX=9606 GN=SHMT2 PE=1 SV=3;tr|H0YIZ0|H0YIZ0_HUMAN Glycine hydroxymethyltransferase (Fragment) OS=Homo sapiens OX=9606 GN=SHMT2 PE=1 SV=1;tr|G3V5L0|G3V5L0_HUMAN Glycine hydr	4	4	4	4	8.9	55.992	504	1.8097	25096000	33	760470
K7EJM5;A0A087WX29;A0A0A0N0M3;K7EN94;B1AKP7;G3V162;A0A087X260;A0A087WYY0;Q13148	K7EJM5;A0A087WX29;A0A0A0N0M3;K7EN94;B1AKP7;G3V162;A0A087X260;A0A087WYY0;Q13148	TAR DNA binding protein (Fragment);TAR DNA-binding protein 43 (Fragment);	TARDBP;	tr|K7EJM5|K7EJM5_HUMAN TAR DNA binding protein (Fragment) OS=Homo sapiens OX=9606 GN=TARDBP PE=1 SV=1;tr|A0A087WX29|A0A087WX29_HUMAN TAR DNA-binding protein 43 (Fragment) OS=Homo sapiens OX=9606 GN=TARDBP PE=1 SV=1;tr|A0A0A0N0M3|A0A0A0N0M3_HUMAN TAR DNA bi	9	2	2	2	6	22.844	201	1.7899	10486000	11	953260
P33992;B1AHB1;B1AHA9	P33992;B1AHB1	DNA replication licensing factor MCM5	MCM5	sp|P33992|MCM5_HUMAN DNA replication licensing factor MCM5 OS=Homo sapiens OX=9606 GN=MCM5 PE=1 SV=5;tr|B1AHB1|B1AHB1_HUMAN DNA replication licensing factor MCM5 OS=Homo sapiens OX=9606 GN=MCM5 PE=1 SV=1	3	4	4	4	6.7	82.285	734	1.7771	20247000	49	314900
P62258;K7EM20	P62258;K7EM20	14-3-3 protein epsilon;14-3-3 protein epsilon (Fragment)	YWHAE	sp|P62258|1433E_HUMAN 14-3-3 protein epsilon OS=Homo sapiens OX=9606 GN=YWHAE PE=1 SV=1;tr|K7EM20|K7EM20_HUMAN 14-3-3 protein epsilon (Fragment) OS=Homo sapiens OX=9606 GN=YWHAE PE=1 SV=1	2	2	2	2	9	29.174	255	1.7261	9527200	18	529290
H0Y6E7;H3BT71;P38159;H3BR27;A0A1B0GUK8;Q96E39;O75526;Q8N7X1	H0Y6E7;H3BT71;P38159;H3BR27;A0A1B0GUK8;Q96E39;O75526;Q8N7X1	RNA binding motif protein X-linked (Fragment);RNA binding motif protein X-linked;	RBMX;	tr|H0Y6E7|H0Y6E7_HUMAN RNA binding motif protein X-linked (Fragment) OS=Homo sapiens OX=9606 GN=RBMX PE=1 SV=2;tr|H3BT71|H3BT71_HUMAN RNA binding motif protein X-linked OS=Homo sapiens OX=9606 GN=RBMX PE=1 SV=1;sp|P38159|RBMX_HUMAN RNA-binding motif protei	8	2	2	2	9.2	31.745	292	1.7241	18739000	24	503040
F8WD59;C9J9K3;A0A8V8TMX1;A0A8I5KQE6;A0A0C4DG17;A0A8V8TLA4;P08865	F8WD59;C9J9K3;A0A8V8TMX1;A0A8I5KQE6;A0A0C4DG17;A0A8V8TLA4;P08865	40S ribosomal protein SA (Fragment);	RPSA;	tr|F8WD59|F8WD59_HUMAN 40S ribosomal protein SA (Fragment) OS=Homo sapiens OX=9606 GN=RPSA PE=1 SV=2;tr|C9J9K3|C9J9K3_HUMAN 40S ribosomal protein SA (Fragment) OS=Homo sapiens OX=9606 GN=RPSA PE=1 SV=8;tr|A0A8V8TMX1|A0A8V8TMX1_HUMAN 40S ribosomal protein S	7	1	1	1	11.2	12.647	116	1.7239	5007900	8	625990
F5H6I7;Q6DD88	F5H6I7;Q6DD88	Atlastin GTPase 3;Atlastin-3	ATL3	tr|F5H6I7|F5H6I7_HUMAN Atlastin GTPase 3 OS=Homo sapiens OX=9606 GN=ATL3 PE=1 SV=1;sp|Q6DD88|ATLA3_HUMAN Atlastin-3 OS=Homo sapiens OX=9606 GN=ATL3 PE=1 SV=1	2	1	1	1	2.1	58.772	523	1.7224	12387000	28	442410
P20042	P20042	Eukaryotic translation initiation factor 2 subunit 2	EIF2S2	sp|P20042|IF2B_HUMAN Eukaryotic translation initiation factor 2 subunit 2 OS=Homo sapiens OX=9606 GN=EIF2S2 PE=1 SV=2	1	2	2	2	5.4	38.388	333	1.7188	1785700	22	81170
O43143	O43143	ATP-dependent RNA helicase DHX15	DHX15	sp|O43143|DHX15_HUMAN ATP-dependent RNA helicase DHX15 OS=Homo sapiens OX=9606 GN=DHX15 PE=1 SV=2	1	2	2	2	3.4	90.932	795	1.698	6764600	46	68959
P21266;E9PLF1;E9PHN7;A0A3B3IRM5;E9PHN6;Q5T8R1;F6XZQ7;P46439;P28161	P21266	Glutathione S-transferase Mu 3	GSTM3	sp|P21266|GSTM3_HUMAN Glutathione S-transferase Mu 3 OS=Homo sapiens OX=9606 GN=GSTM3 PE=1 SV=3	9	3	3	3	14.2	26.559	225	1.6951	48642000	19	2560100
Q13200;H7C1H2	Q13200;H7C1H2	26S proteasome non-ATPase regulatory subunit 2;Proteasome 26S subunit ubiquitin receptor, non-ATPase 2 (Fragment)	PSMD2	sp|Q13200|PSMD2_HUMAN 26S proteasome non-ATPase regulatory subunit 2 OS=Homo sapiens OX=9606 GN=PSMD2 PE=1 SV=3;tr|H7C1H2|H7C1H2_HUMAN Proteasome 26S subunit ubiquitin receptor, non-ATPase 2 (Fragment) OS=Homo sapiens OX=9606 GN=PSMD2 PE=1 SV=1	2	2	2	2	2.3	100.2	908	1.6759	5748400	57	100850
F5H6X6;E9PKU7;Q14697;E9PNH1	F5H6X6;E9PKU7;Q14697;E9PNH1	Glucosidase II alpha subunit;Neutral alpha-glucosidase AB	GANAB;	tr|F5H6X6|F5H6X6_HUMAN Glucosidase II alpha subunit OS=Homo sapiens OX=9606 GN=GANAB PE=1 SV=1;tr|E9PKU7|E9PKU7_HUMAN Glucosidase II alpha subunit OS=Homo sapiens OX=9606 GN=GANAB PE=1 SV=1;sp|Q14697|GANAB_HUMAN Neutral alpha-glucosidase AB OS=Homo sapiens	4	2	2	2	2.8	96.215	847	1.6742	11351000	49	231640
E9PLJ3;E9PQB7;G3V1A4;E9PP50;E9PK25;P23528;E9PS23;Q9Y281	E9PLJ3;E9PQB7;G3V1A4;E9PP50;E9PK25;P23528;E9PS23;Q9Y281	Cofilin-1 (Fragment);Cofilin-1;	CFL1;	tr|E9PLJ3|E9PLJ3_HUMAN Cofilin-1 (Fragment) OS=Homo sapiens OX=9606 GN=CFL1 PE=1 SV=1;tr|E9PQB7|E9PQB7_HUMAN Cofilin-1 (Fragment) OS=Homo sapiens OX=9606 GN=CFL1 PE=1 SV=1;tr|G3V1A4|G3V1A4_HUMAN Cofilin-1 OS=Homo sapiens OX=9606 GN=CFL1 PE=1 SV=1;tr|E9PP50	8	2	2	2	24.1	9.0904	79	1.6501	9239100	5	1847800
K7EPQ7;Q5BJH7	K7EPQ7;Q5BJH7	Protein YIF1;Protein YIF1B	YIF1B	tr|K7EPQ7|K7EPQ7_HUMAN Protein YIF1 OS=Homo sapiens OX=9606 GN=YIF1B PE=1 SV=1;sp|Q5BJH7|YIF1B_HUMAN Protein YIF1B OS=Homo sapiens OX=9606 GN=YIF1B PE=1 SV=1	2	1	1	1	5.2	26.924	248	1.6452	1754700	7	250670
D6R967;H0Y9D8;Q9H2U2	D6R967;H0Y9D8;Q9H2U2	inorganic diphosphatase (Fragment);	PPA2;	tr|D6R967|D6R967_HUMAN inorganic diphosphatase (Fragment) OS=Homo sapiens OX=9606 GN=PPA2 PE=1 SV=1;tr|H0Y9D8|H0Y9D8_HUMAN inorganic diphosphatase (Fragment) OS=Homo sapiens OX=9606 GN=PPA2 PE=1 SV=1;sp|Q9H2U2|IPYR2_HUMAN Inorganic pyrophosphatase 2, mitoc	3	1	1	1	6.8	21.39	191	1.6452	12745000	14	910330
A0A2R8Y851;P62273	A0A2R8Y851;P62273	Small ribosomal subunit protein uS14	RPS29	tr|A0A2R8Y851|A0A2R8Y851_HUMAN Small ribosomal subunit protein uS14 OS=Homo sapiens OX=9606 GN=RPS29 PE=1 SV=1;sp|P62273|RS29_HUMAN Small ribosomal subunit protein uS14 OS=Homo sapiens OX=9606 GN=RPS29 PE=1 SV=2	2	1	1	1	12.6	10.256	87	1.6427	13262000	6	2210300
P25205	P25205	DNA replication licensing factor MCM3	MCM3	sp|P25205|MCM3_HUMAN DNA replication licensing factor MCM3 OS=Homo sapiens OX=9606 GN=MCM3 PE=1 SV=3	1	1	1	1	1.5	90.98	808	1.6424	1066800	54	19756
O75323;F8WBI5;C9J7B1;C9K068;H7C333	O75323;F8WBI5	Protein NipSnap homolog 2;Nipsnap homolog 2	NIPSNAP2	sp|O75323|NIPS2_HUMAN Protein NipSnap homolog 2 OS=Homo sapiens OX=9606 GN=NIPSNAP2 PE=1 SV=1;tr|F8WBI5|F8WBI5_HUMAN Nipsnap homolog 2 OS=Homo sapiens OX=9606 GN=NIPSNAP2 PE=1 SV=1	5	3	3	2	9.4	33.742	286	1.6411	64505000	20	2331300
C9J0E4;P01040	C9J0E4;P01040	Cystatin A;Cystatin-A	CSTA	tr|C9J0E4|C9J0E4_HUMAN Cystatin A OS=Homo sapiens OX=9606 GN=CSTA PE=1 SV=1;sp|P01040|CYTA_HUMAN Cystatin-A OS=Homo sapiens OX=9606 GN=CSTA PE=1 SV=1	2	2	2	2	55.6	7.0861	63	1.6306	13033000	6	2172100
A0A0G2JIW1;P0DMV9;P0DMV8;V9GZ37	A0A0G2JIW1;P0DMV9;P0DMV8	Heat shock protein family A (Hsp70) member 1B;Heat shock 70 kDa protein 1B;	HSPA1B;	tr|A0A0G2JIW1|A0A0G2JIW1_HUMAN Heat shock protein family A (Hsp70) member 1B OS=Homo sapiens OX=9606 GN=HSPA1B PE=1 SV=1;sp|P0DMV9|HS71B_HUMAN Heat shock 70 kDa protein 1B OS=Homo sapiens OX=9606 GN=HSPA1B PE=1 SV=1;sp|P0DMV8|HS71A_HUMAN Heat shock 70 kDa	4	4	3	1	7.5	70.108	642	1.6185	5948900	36	95016
E9PH38;B3KQV6;A0A994J3N8;A0A994J3H1;C9J9C1;P30153	E9PH38;B3KQV6;A0A994J3N8;A0A994J3H1;C9J9C1;P30153	Protein phosphatase 2 scaffold subunit Aalpha (Fragment);Protein phosphatase 2 scaffold subunit Aalpha;	PPP2R1A;	tr|E9PH38|E9PH38_HUMAN Protein phosphatase 2 scaffold subunit Aalpha (Fragment) OS=Homo sapiens OX=9606 GN=PPP2R1A PE=1 SV=2;tr|B3KQV6|B3KQV6_HUMAN Protein phosphatase 2 scaffold subunit Aalpha OS=Homo sapiens OX=9606 GN=PPP2R1A PE=1 SV=1;tr|A0A994J3N8|A0A	6	1	1	1	7.6	14.509	132	1.5993	5600600	9	622280
Q2TAY7	Q2TAY7	WD40 repeat-containing protein SMU1	SMU1	sp|Q2TAY7|SMU1_HUMAN WD40 repeat-containing protein SMU1 OS=Homo sapiens OX=9606 GN=SMU1 PE=1 SV=2	1	2	2	2	4.5	57.543	513	1.5901	10358000	32	323680
Q9UMS4;H0YGZ5	Q9UMS4;H0YGZ5	Pre-mRNA-processing factor 19;Pre-mRNA-processing factor 19 (Fragment)	PRPF19	sp|Q9UMS4|PRP19_HUMAN Pre-mRNA-processing factor 19 OS=Homo sapiens OX=9606 GN=PRPF19 PE=1 SV=1;tr|H0YGZ5|H0YGZ5_HUMAN Pre-mRNA-processing factor 19 (Fragment) OS=Homo sapiens OX=9606 GN=PRPF19 PE=1 SV=1	2	2	2	2	3.8	55.18	504	1.5834	27936000	22	1269800
P22087;M0R2U2;M0R1H0;M0R2B0;M0R0P1;M0R299;M0QXL5;M0R2Q4	P22087;M0R2U2;M0R1H0;M0R2B0;M0R0P1;M0R299;M0QXL5;M0R2Q4	rRNA 2-O-methyltransferase fibrillarin;Fibrillarin (Fragment)	FBL;	sp|P22087|FBRL_HUMAN rRNA 2-O-methyltransferase fibrillarin OS=Homo sapiens OX=9606 GN=FBL PE=1 SV=2;tr|M0R2U2|M0R2U2_HUMAN Fibrillarin (Fragment) OS=Homo sapiens OX=9606 GN=FBL PE=1 SV=1;tr|M0R1H0|M0R1H0_HUMAN Fibrillarin (Fragment) OS=Homo sapiens OX=96	8	2	2	2	7.2	33.784	321	1.5691	17429000	23	542680
A0A2U3TZH3;A0A9L9PYI8;Q05639;A0A9L9PXK0;A0A2R8Y488;A0A2R8Y660;A0A2R8YDN5	A0A2U3TZH3;A0A9L9PYI8;Q05639;A0A9L9PXK0;A0A2R8Y488;A0A2R8Y660	Elongation factor 1-alpha;Elongation factor 1-alpha 2;	EEF1A2;	tr|A0A2U3TZH3|A0A2U3TZH3_HUMAN Elongation factor 1-alpha OS=Homo sapiens OX=9606 GN=EEF1A2 PE=1 SV=1;tr|A0A9L9PYI8|A0A9L9PYI8_HUMAN Elongation factor 1-alpha 2 OS=Homo sapiens OX=9606 GN=EEF1A2 PE=1 SV=1;sp|Q05639|EF1A2_HUMAN Elongation factor 1-alpha 2 OS	7	6	1	1	12.5	54.34	496	1.5555	15143000	27	560860
H0YL72;P50213;H0YKD0;H0YLI6;H0YMU3	H0YL72;P50213;H0YKD0;H0YLI6;H0YMU3	Isocitrate dehydrogenase [NAD] subunit alpha, mitochondrial;	IDH3A;	tr|H0YL72|H0YL72_HUMAN Isocitrate dehydrogenase [NAD] subunit alpha, mitochondrial OS=Homo sapiens OX=9606 GN=IDH3A PE=1 SV=1;sp|P50213|IDH3A_HUMAN Isocitrate dehydrogenase [NAD] subunit alpha, mitochondrial OS=Homo sapiens OX=9606 GN=IDH3A PE=1 SV=1;tr|H0	5	2	2	2	6.3	35.786	331	1.5536	6947300	19	365650
A0A8Q3WMA7;P23246	A0A8Q3WMA7;P23246	Splicing factor proline and glutamine rich;Splicing factor, proline- and glutamine-rich	SFPQ	tr|A0A8Q3WMA7|A0A8Q3WMA7_HUMAN Splicing factor proline and glutamine rich OS=Homo sapiens OX=9606 GN=SFPQ PE=1 SV=1;sp|P23246|SFPQ_HUMAN Splicing factor, proline- and glutamine-rich OS=Homo sapiens OX=9606 GN=SFPQ PE=1 SV=2	2	4	4	3	5.4	78.613	728	1.5058	39685000	38	785370
P20930	P20930	Filaggrin	FLG	sp|P20930|FILA_HUMAN Filaggrin OS=Homo sapiens OX=9606 GN=FLG PE=1 SV=3	1	3	3	3	2.9	435.16	4061	1.499	7685100	251	15574
A0A8Q3WKD4;A0A8Q3SHN4;A0A8Q3SIK4;A0A8Q3SHL5;A0A8Q3WKF4;A0A8Q3WKE5;A0A8Q3WKI6;A0A8Q3SHT7;A0A8Q3WLI0;E9PRK2;A0A8Q3SHU1;A0A8Q3SHS9;A0A8Q3SHP1;A0A8Q3WKD9;A0A8Q3SHV4;A0A8Q3WLT2;A0A8Q3SHT5;Q96I59	A0A8Q3WKD4;A0A8Q3SHN4;A0A8Q3SIK4;A0A8Q3SHL5;A0A8Q3WKF4;A0A8Q3WKE5;A0A8Q3WKI6;A0A8Q3SHT7;A0A8Q3WLI0;E9PRK2;A0A8Q3SHU1;A0A8Q3SHS9;A0A8Q3SHP1;A0A8Q3WKD9;A0A8Q3SHV4;A0A8Q3WLT2;A0A8Q3SHT5;Q96I59	Asparaginyl-tRNA synthetase 2, mitochondrial;	NARS2;	tr|A0A8Q3WKD4|A0A8Q3WKD4_HUMAN Asparaginyl-tRNA synthetase 2, mitochondrial OS=Homo sapiens OX=9606 GN=NARS2 PE=1 SV=1;tr|A0A8Q3SHN4|A0A8Q3SHN4_HUMAN Asparaginyl-tRNA synthetase 2, mitochondrial OS=Homo sapiens OX=9606 GN=NARS2 PE=1 SV=1;tr|A0A8Q3SIK4|A0A8	18	1	1	1	12.9	10.027	93	1.483	5591100	5	1118200
A0A590UJK4;A0A590UK01;A0A590UJP7;A0A590UK80;Q13247;A0A0D9SEM4;Q08170	A0A590UJK4;A0A590UK01;A0A590UJP7;A0A590UK80;Q13247;A0A0D9SEM4;Q08170	Serine and arginine rich splicing factor 6;	SRSF6;	tr|A0A590UJK4|A0A590UJK4_HUMAN Serine and arginine rich splicing factor 6 OS=Homo sapiens OX=9606 GN=SRSF6 PE=1 SV=1;tr|A0A590UK01|A0A590UK01_HUMAN Serine and arginine rich splicing factor 6 OS=Homo sapiens OX=9606 GN=SRSF6 PE=1 SV=1;tr|A0A590UJP7|A0A590UJ	7	3	3	2	11.1	26.306	226	1.4532	81959000	17	4821100
E7EPB3;P50914	E7EPB3;P50914	Large ribosomal subunit protein eL14	RPL14	tr|E7EPB3|E7EPB3_HUMAN Large ribosomal subunit protein eL14 OS=Homo sapiens OX=9606 GN=RPL14 PE=1 SV=1;sp|P50914|RL14_HUMAN Large ribosomal subunit protein eL14 OS=Homo sapiens OX=9606 GN=RPL14 PE=1 SV=4	2	3	3	3	28.2	14.558	124	1.448	32154000	10	2091300
P00338;A0AAG2TW63;F5GXH2;F5GYU2;F5GXY2;F5H5G7;F5H155;A8MW50;G3XAP5;A0A3B3IS95;F5H245;A0A5F9ZHM4;Q6ZMR3;P07864;P07195	P00338;A0AAG2TW63;F5GXH2;F5GYU2;F5GXY2;F5H5G7;F5H155;A8MW50;G3XAP5;A0A3B3IS95;F5H245;A0A5F9ZHM4;Q6ZMR3;P07864;P07195	L-lactate dehydrogenase A chain;Lactate dehydrogenase A (Fragment);	LDHA;	sp|P00338|LDHA_HUMAN L-lactate dehydrogenase A chain OS=Homo sapiens OX=9606 GN=LDHA PE=1 SV=2;tr|A0AAG2TW63|A0AAG2TW63_HUMAN Lactate dehydrogenase A (Fragment) OS=Homo sapiens OX=9606 GN=LDHA PE=4 SV=1;tr|F5GXH2|F5GXH2_HUMAN L-lactate dehydrogenase A chai	15	2	2	2	6.3	36.688	332	1.4464	2985700	24	124400
A0A8V8TN33;E9PCY5;A0A8V8TPE3;A0A8V8TP20;Q02880;P11388;J3KTB7	A0A8V8TN33;E9PCY5;A0A8V8TPE3;A0A8V8TP20;Q02880;P11388	DNA topoisomerase 2;DNA topoisomerase 2 (Fragment)	TOP2B;	tr|A0A8V8TN33|A0A8V8TN33_HUMAN DNA topoisomerase 2 OS=Homo sapiens OX=9606 GN=TOP2B PE=1 SV=1;tr|E9PCY5|E9PCY5_HUMAN DNA topoisomerase 2 (Fragment) OS=Homo sapiens OX=9606 GN=TOP2B PE=1 SV=1;tr|A0A8V8TPE3|A0A8V8TPE3_HUMAN DNA topoisomerase 2 OS=Homo sapien	7	3	3	3	3.7	115.14	1010	1.4388	7377200	72	102460
H7C3Z9;C9J3E2;B5MC07;O95994	H7C3Z9;C9J3E2;B5MC07;O95994	Anterior gradient 2, protein disulphide isomerase family member (Fragment)	AGR2;	tr|H7C3Z9|H7C3Z9_HUMAN Anterior gradient 2, protein disulphide isomerase family member (Fragment) OS=Homo sapiens OX=9606 GN=AGR2 PE=1 SV=1;tr|C9J3E2|C9J3E2_HUMAN Anterior gradient 2, protein disulphide isomerase family member (Fragment) OS=Homo sapiens OX	4	1	1	1	9.2	13.496	119	1.4175	27836000	10	1966800
P16403;P10412;P16402;P22492;Q02539	P16403;P10412;P16402;P22492;Q02539	Histone H1.2;Histone H1.4;Histone H1.3;	H1-2;H1-4;H1-3;	sp|P16403|H12_HUMAN Histone H1.2 OS=Homo sapiens OX=9606 GN=H1-2 PE=1 SV=2;sp|P10412|H14_HUMAN Histone H1.4 OS=Homo sapiens OX=9606 GN=H1-4 PE=1 SV=2;sp|P16402|H13_HUMAN Histone H1.3 OS=Homo sapiens OX=9606 GN=H1-3 PE=1 SV=2;sp|P22492|H1T_HUMAN Histone H1t	5	2	2	2	11.3	21.364	213	1.4143	26167000	12	1439000
J3KQY1;E7ESL0;Q9NWU5	J3KQY1;E7ESL0;Q9NWU5	Large ribosomal subunit protein uL22m;	MRPL22;	tr|J3KQY1|J3KQY1_HUMAN Large ribosomal subunit protein uL22m OS=Homo sapiens OX=9606 GN=MRPL22 PE=1 SV=1;tr|E7ESL0|E7ESL0_HUMAN Large ribosomal subunit protein uL22m OS=Homo sapiens OX=9606 GN=MRPL22 PE=1 SV=1;sp|Q9NWU5|RM22_HUMAN Large ribosomal subunit p	3	2	2	2	10.8	26.475	232	1.4142	3624300	17	213200
Q9UKU7	Q9UKU7	Isobutyryl-CoA dehydrogenase, mitochondrial	ACAD8	sp|Q9UKU7|ACAD8_HUMAN Isobutyryl-CoA dehydrogenase, mitochondrial OS=Homo sapiens OX=9606 GN=ACAD8 PE=1 SV=1	1	3	3	3	8.9	45.069	415	1.4098	39892000	27	1477500
A0A8I5KND9;A0A8I5KYZ4;A0A8I5KNP3;A0A8I5KNN2;Q9NR30	A0A8I5KND9;A0A8I5KYZ4;A0A8I5KNP3;A0A8I5KNN2;Q9NR30	RNA helicase	DDX21	tr|A0A8I5KND9|A0A8I5KND9_HUMAN RNA helicase OS=Homo sapiens OX=9606 GN=DDX21 PE=1 SV=1;tr|A0A8I5KYZ4|A0A8I5KYZ4_HUMAN RNA helicase OS=Homo sapiens OX=9606 GN=DDX21 PE=1 SV=1;tr|A0A8I5KNP3|A0A8I5KNP3_HUMAN RNA helicase OS=Homo sapiens OX=9606 GN=DDX21 PE=1	5	2	2	2	3.5	73.889	661	1.4004	10532000	37	284640
H0YA96;A0A994J440;H0Y8G5;A0A994J4R1;Q14103;D6RF44;D6RAF8	H0YA96;A0A994J440;H0Y8G5;A0A994J4R1;Q14103;D6RF44;D6RAF8	Heterogeneous nuclear ribonucleoprotein D (Fragment);Heterogeneous nuclear ribonucleoprotein D;	HNRNPD;	tr|H0YA96|H0YA96_HUMAN Heterogeneous nuclear ribonucleoprotein D (Fragment) OS=Homo sapiens OX=9606 GN=HNRNPD PE=1 SV=1;tr|A0A994J440|A0A994J440_HUMAN Heterogeneous nuclear ribonucleoprotein D OS=Homo sapiens OX=9606 GN=HNRNPD PE=1 SV=1;tr|H0Y8G5|H0Y8G5_HU	7	2	2	2	11	23.811	210	1.3738	11907000	14	850520
A0A7I2V378;E9PCS6;A0A7I2V5T9;C9J296;E7EPA6;A0A7I2V2R2;A0A7I2V2J0;A0A7I2V5R0;A0A7I2V682;A0A7I2V2T9;A0A7I2V5X5;A0A7I2V4J9;P07942	A0A7I2V378;E9PCS6;A0A7I2V5T9;C9J296;E7EPA6;A0A7I2V2R2;A0A7I2V2J0;A0A7I2V5R0;A0A7I2V682;A0A7I2V2T9;A0A7I2V5X5;A0A7I2V4J9;P07942	Laminin subunit beta 1;Laminin subunit beta 1 (Fragment)	LAMB1;	tr|A0A7I2V378|A0A7I2V378_HUMAN Laminin subunit beta 1 OS=Homo sapiens OX=9606 GN=LAMB1 PE=1 SV=1;tr|E9PCS6|E9PCS6_HUMAN Laminin subunit beta 1 (Fragment) OS=Homo sapiens OX=9606 GN=LAMB1 PE=1 SV=2;tr|A0A7I2V5T9|A0A7I2V5T9_HUMAN Laminin subunit beta 1 OS=Ho	13	1	1	1	14.7	8.2626	75	1.3721	4982700000	4	1245700000
I3L3P7;P62244;I3L246;H3BN98;H3BV27;H3BT37;I3L303;H3BVC7	I3L3P7;P62244;I3L246;H3BN98;H3BV27;H3BT37;I3L303	40S ribosomal protein S15a;Small ribosomal subunit protein uS8	RPS15A;	tr|I3L3P7|I3L3P7_HUMAN 40S ribosomal protein S15a OS=Homo sapiens OX=9606 GN=RPS15A PE=1 SV=1;sp|P62244|RS15A_HUMAN Small ribosomal subunit protein uS8 OS=Homo sapiens OX=9606 GN=RPS15A PE=1 SV=2;tr|I3L246|I3L246_HUMAN 40S ribosomal protein S15a OS=Homo sa	8	4	4	4	33	11.477	100	1.3655	64365000	8	8045700
P54886	P54886	Delta-1-pyrroline-5-carboxylate synthase	ALDH18A1	sp|P54886|P5CS_HUMAN Delta-1-pyrroline-5-carboxylate synthase OS=Homo sapiens OX=9606 GN=ALDH18A1 PE=1 SV=2	1	8	8	8	10.3	87.301	795	1.3634	39517000	49	806460
A0A0A0MQS1;Q53H96;F8WEI0;B5MD87	A0A0A0MQS1;Q53H96	Pyrroline-5-carboxylate reductase;Pyrroline-5-carboxylate reductase 3	PYCR3	tr|A0A0A0MQS1|A0A0A0MQS1_HUMAN Pyrroline-5-carboxylate reductase OS=Homo sapiens OX=9606 GN=PYCR3 PE=1 SV=1;sp|Q53H96|P5CR3_HUMAN Pyrroline-5-carboxylate reductase 3 OS=Homo sapiens OX=9606 GN=PYCR3 PE=1 SV=3	4	3	3	3	12.6	29.892	286	1.358	14993000	14	642280
Q8IV04	Q8IV04	Carabin	TBC1D10C	sp|Q8IV04|TB10C_HUMAN Carabin OS=Homo sapiens OX=9606 GN=TBC1D10C PE=1 SV=1	1	1	1	1	2	49.712	446	1.3542	46175000	22	2098900
P12236	P12236	ADP/ATP translocase 3	SLC25A6	sp|P12236|ADT3_HUMAN ADP/ATP translocase 3 OS=Homo sapiens OX=9606 GN=SLC25A6 PE=1 SV=4	1	7	1	1	17.4	32.866	298	1.3522	26644000	22	1211100
H0YIC4;A0A0C4DGI3;B4DJV2;O75390	H0YIC4;A0A0C4DGI3;B4DJV2;O75390	Citrate synthase (Fragment);Citrate synthase	CS	tr|H0YIC4|H0YIC4_HUMAN Citrate synthase (Fragment) OS=Homo sapiens OX=9606 GN=CS PE=1 SV=1;tr|A0A0C4DGI3|A0A0C4DGI3_HUMAN Citrate synthase OS=Homo sapiens OX=9606 GN=CS PE=1 SV=1;tr|B4DJV2|B4DJV2_HUMAN Citrate synthase OS=Homo sapiens OX=9606 GN=CS PE=1 SV	4	2	2	2	17.9	14.123	123	1.3389	9846600	7	877450
H0YE29;Q07960	H0YE29;Q07960	Rho GTPase activating protein 1 (Fragment);Rho GTPase-activating protein 1	ARHGAP1	tr|H0YE29|H0YE29_HUMAN Rho GTPase activating protein 1 (Fragment) OS=Homo sapiens OX=9606 GN=ARHGAP1 PE=1 SV=1;sp|Q07960|RHG01_HUMAN Rho GTPase-activating protein 1 OS=Homo sapiens OX=9606 GN=ARHGAP1 PE=1 SV=1	2	1	1	1	3.6	38.276	334	1.3301	2481100	22	112780
A0A087WUD3;Q9NRP0	A0A087WUD3;Q9NRP0	Oligosaccharyltransferase complex subunit;Oligosaccharyltransferase complex subunit OSTC	OSTC	tr|A0A087WUD3|A0A087WUD3_HUMAN Oligosaccharyltransferase complex subunit OS=Homo sapiens OX=9606 GN=OSTC PE=1 SV=1;sp|Q9NRP0|OSTC_HUMAN Oligosaccharyltransferase complex subunit OSTC OS=Homo sapiens OX=9606 GN=OSTC PE=1 SV=1	2	1	1	1	14.5	9.369	83	1.3301	1336300	3	445440
Q96DI7;Q9NSS8	Q96DI7;Q9NSS8	U5 small nuclear ribonucleoprotein 40 kDa protein;Small nuclear ribonucleoprotein U5 subunit 40	SNRNP40	sp|Q96DI7|SNR40_HUMAN U5 small nuclear ribonucleoprotein 40 kDa protein OS=Homo sapiens OX=9606 GN=SNRNP40 PE=1 SV=1;tr|Q9NSS8|Q9NSS8_HUMAN Small nuclear ribonucleoprotein U5 subunit 40 OS=Homo sapiens OX=9606 GN=SNRNP40 PE=1 SV=1	2	2	2	2	6.2	39.31	357	1.3223	3833200	18	212960
C9JX88;P35998	C9JX88;P35998	26S proteasome regulatory subunit 7	PSMC2	tr|C9JX88|C9JX88_HUMAN 26S proteasome regulatory subunit 7 OS=Homo sapiens OX=9606 GN=PSMC2 PE=1 SV=1;sp|P35998|PRS7_HUMAN 26S proteasome regulatory subunit 7 OS=Homo sapiens OX=9606 GN=PSMC2 PE=1 SV=3	2	2	2	2	5.8	48.263	430	1.318	11277000	32	352420
F5H895;A0A0B4J239;F5GXX5;P61803	F5H895;A0A0B4J239;F5GXX5;P61803	Defender against cell death 1;Dolichyl-diphosphooligosaccharide--protein glycosyltransferase subunit DAD1;	DAD1;	tr|F5H895|F5H895_HUMAN Defender against cell death 1 OS=Homo sapiens OX=9606 GN=DAD1 PE=1 SV=1;tr|A0A0B4J239|A0A0B4J239_HUMAN Dolichyl-diphosphooligosaccharide--protein glycosyltransferase subunit DAD1 OS=Homo sapiens OX=9606 GN=DAD1 PE=1 SV=1;tr|F5GXX5|F5	4	1	1	1	18.5	7.2883	65	1.3166	1811200	2	905580
Q6P4A7	Q6P4A7	Sideroflexin-4	SFXN4	sp|Q6P4A7|SFXN4_HUMAN Sideroflexin-4 OS=Homo sapiens OX=9606 GN=SFXN4 PE=1 SV=1	1	1	1	1	3.6	37.998	337	1.3166	2458200	19	129380
B1AH48;Q16762	B1AH48;Q16762	Thiosulfate sulfurtransferase (Fragment);Thiosulfate sulfurtransferase	TST	tr|B1AH48|B1AH48_HUMAN Thiosulfate sulfurtransferase (Fragment) OS=Homo sapiens OX=9606 GN=TST PE=1 SV=1;sp|Q16762|THTR_HUMAN Thiosulfate sulfurtransferase OS=Homo sapiens OX=9606 GN=TST PE=1 SV=4	2	1	1	1	9.7	14.236	124	1.3166	962750	9	106970
A0A804HKE0;P00367;A0A804HJD7;P49448;A0A804HJZ0	A0A804HKE0;P00367;A0A804HJD7;P49448;A0A804HJZ0	Glutamate dehydrogenase;Glutamate dehydrogenase 1, mitochondrial;	GLUD1;	tr|A0A804HKE0|A0A804HKE0_HUMAN Glutamate dehydrogenase OS=Homo sapiens OX=9606 GN=GLUD1 PE=1 SV=1;sp|P00367|DHE3_HUMAN Glutamate dehydrogenase 1, mitochondrial OS=Homo sapiens OX=9606 GN=GLUD1 PE=1 SV=2;tr|A0A804HJD7|A0A804HJD7_HUMAN Glutamate dehydrogenas	5	4	4	4	9.9	51.434	466	1.3132	31010000	32	808650
P31944	P31944	Caspase-14	CASP14	sp|P31944|CASPE_HUMAN Caspase-14 OS=Homo sapiens OX=9606 GN=CASP14 PE=1 SV=2	1	2	2	2	7.9	27.679	242	1.3083	16372000	18	909530
Q5T4F4	Q5T4F4	Protrudin	ZFYVE27	sp|Q5T4F4|ZFY27_HUMAN Protrudin OS=Homo sapiens OX=9606 GN=ZFYVE27 PE=1 SV=1	1	1	1	1	1.5	45.843	411	1.3062	62556000	17	3679700
A2A3R5;P62753	A2A3R5;P62753	40S ribosomal protein S6;Small ribosomal subunit protein eS6	RPS6	tr|A2A3R5|A2A3R5_HUMAN 40S ribosomal protein S6 OS=Homo sapiens OX=9606 GN=RPS6 PE=1 SV=1;sp|P62753|RS6_HUMAN Small ribosomal subunit protein eS6 OS=Homo sapiens OX=9606 GN=RPS6 PE=1 SV=1	2	2	2	2	10.1	24.968	218	1.2941	19974000	11	1815800
K7EJE8;K7EKE6;P36776;K7ER27	K7EJE8;K7EKE6;P36776;K7ER27	Lon protease homolog, mitochondrial;	LONP1;	tr|K7EJE8|K7EJE8_HUMAN Lon protease homolog, mitochondrial OS=Homo sapiens OX=9606 GN=LONP1 PE=1 SV=1;tr|K7EKE6|K7EKE6_HUMAN Lon protease homolog, mitochondrial OS=Homo sapiens OX=9606 GN=LONP1 PE=1 SV=1;sp|P36776|LONM_HUMAN Lon protease homolog, mitochond	4	3	3	3	4.2	93.296	829	1.2908	4041100	46	87850
Q13151	Q13151	Heterogeneous nuclear ribonucleoprotein A0	HNRNPA0	sp|Q13151|ROA0_HUMAN Heterogeneous nuclear ribonucleoprotein A0 OS=Homo sapiens OX=9606 GN=HNRNPA0 PE=1 SV=1	1	3	3	3	11.5	30.84	305	1.2762	11837000	14	845480
P39656;A0A0C4DGS1;U3KQ84	P39656;A0A0C4DGS1;U3KQ84	Dolichyl-diphosphooligosaccharide--protein glycosyltransferase 48 kDa subunit	DDOST;	sp|P39656|OST48_HUMAN Dolichyl-diphosphooligosaccharide--protein glycosyltransferase 48 kDa subunit OS=Homo sapiens OX=9606 GN=DDOST PE=1 SV=4;tr|A0A0C4DGS1|A0A0C4DGS1_HUMAN Dolichyl-diphosphooligosaccharide--protein glycosyltransferase 48 kDa subunit OS=H	3	3	3	3	7.2	50.8	456	1.2744	8969900	27	332220
Q96JB3	Q96JB3	Hypermethylated in cancer 2 protein	HIC2	sp|Q96JB3|HIC2_HUMAN Hypermethylated in cancer 2 protein OS=Homo sapiens OX=9606 GN=HIC2 PE=1 SV=2	1	1	1	1	1.6	66.155	615	1.2628	47214000	30	1573800
H7C5W9;P16615;Q93084;O14983	H7C5W9;P16615	P-type Ca(2+) transporter (Fragment);Sarcoplasmic/endoplasmic reticulum calcium ATPase 2	ATP2A2	tr|H7C5W9|H7C5W9_HUMAN P-type Ca(2+) transporter (Fragment) OS=Homo sapiens OX=9606 GN=ATP2A2 PE=1 SV=1;sp|P16615|AT2A2_HUMAN Sarcoplasmic/endoplasmic reticulum calcium ATPase 2 OS=Homo sapiens OX=9606 GN=ATP2A2 PE=1 SV=1	4	3	3	3	3.8	102.48	933	1.2603	13372000	46	290690
Q8TDY2	Q8TDY2	RB1-inducible coiled-coil protein 1	RB1CC1	sp|Q8TDY2|RBCC1_HUMAN RB1-inducible coiled-coil protein 1 OS=Homo sapiens OX=9606 GN=RB1CC1 PE=1 SV=3	1	2	2	2	1.2	183.09	1594	1.2552	277070000	103	2690000
B1AK87;B1AK85;B1AK88;P47756	B1AK87;B1AK85;B1AK88;P47756	F-actin-capping protein subunit beta;	CAPZB;	tr|B1AK87|B1AK87_HUMAN F-actin-capping protein subunit beta OS=Homo sapiens OX=9606 GN=CAPZB PE=1 SV=2;tr|B1AK85|B1AK85_HUMAN F-actin-capping protein subunit beta OS=Homo sapiens OX=9606 GN=CAPZB PE=1 SV=1;tr|B1AK88|B1AK88_HUMAN F-actin-capping protein sub	4	1	1	1	5.7	27.44	244	1.2496	7462500	17	438970
Q6P1L8	Q6P1L8	Large ribosomal subunit protein uL14m	MRPL14	sp|Q6P1L8|RM14_HUMAN Large ribosomal subunit protein uL14m OS=Homo sapiens OX=9606 GN=MRPL14 PE=1 SV=1	1	2	2	2	16.6	15.947	145	1.2378	16340000	10	227010
Q9P0L0;E5RK64;O95292	Q9P0L0;E5RK64;O95292	Vesicle-associated membrane protein-associated protein A;VAMP associated protein B and C;	VAPA;VAPB;	sp|Q9P0L0|VAPA_HUMAN Vesicle-associated membrane protein-associated protein A OS=Homo sapiens OX=9606 GN=VAPA PE=1 SV=3;tr|E5RK64|E5RK64_HUMAN VAMP associated protein B and C OS=Homo sapiens OX=9606 GN=VAPB PE=1 SV=1;sp|O95292|VAPB_HUMAN Vesicle-associated	3	2	2	2	11.2	27.893	249	1.2357	6212100	17	85254
Q07065	Q07065	Cytoskeleton-associated protein 4	CKAP4	sp|Q07065|CKAP4_HUMAN Cytoskeleton-associated protein 4 OS=Homo sapiens OX=9606 GN=CKAP4 PE=1 SV=2	1	2	2	2	4	66.022	602	1.2214	9368400	45	208190
D6RD47;P62266	D6RD47;P62266	Small ribosomal subunit protein uS12	RPS23	tr|D6RD47|D6RD47_HUMAN Small ribosomal subunit protein uS12 OS=Homo sapiens OX=9606 GN=RPS23 PE=1 SV=1;sp|P62266|RS23_HUMAN Small ribosomal subunit protein uS12 OS=Homo sapiens OX=9606 GN=RPS23 PE=1 SV=3	2	1	1	1	9	14.837	134	1.2159	20442000	8	296890
P84103;A0A087X2D0	P84103;A0A087X2D0	Serine/arginine-rich splicing factor 3;Serine and arginine rich splicing factor 3	SRSF3	sp|P84103|SRSF3_HUMAN Serine/arginine-rich splicing factor 3 OS=Homo sapiens OX=9606 GN=SRSF3 PE=1 SV=1;tr|A0A087X2D0|A0A087X2D0_HUMAN Serine and arginine rich splicing factor 3 OS=Homo sapiens OX=9606 GN=SRSF3 PE=1 SV=1	2	2	2	2	11.6	19.329	164	1.2091	22905000	9	2107200
E9PF19;Q9Y4P3	E9PF19;Q9Y4P3	Transducin beta like 2;Transducin beta-like protein 2	TBL2	tr|E9PF19|E9PF19_HUMAN Transducin beta like 2 OS=Homo sapiens OX=9606 GN=TBL2 PE=1 SV=1;sp|Q9Y4P3|TBL2_HUMAN Transducin beta-like protein 2 OS=Homo sapiens OX=9606 GN=TBL2 PE=1 SV=1	2	1	1	1	2.7	45.935	411	1.2073	0	30	0
Q9H307	Q9H307	Pinin	PNN	sp|Q9H307|PININ_HUMAN Pinin OS=Homo sapiens OX=9606 GN=PNN PE=1 SV=5	1	1	1	1	1.8	81.627	717	1.2061	5531400	43	128640
A0A087WZN1;O43837;A0A0D9SG66;A0A087X2E5	A0A087WZN1;O43837;A0A0D9SG66;A0A087X2E5	Isocitrate dehydrogenase [NAD] subunit, mitochondrial;Isocitrate dehydrogenase [NAD] subunit beta, mitochondrial;	IDH3B;	tr|A0A087WZN1|A0A087WZN1_HUMAN Isocitrate dehydrogenase [NAD] subunit, mitochondrial OS=Homo sapiens OX=9606 GN=IDH3B PE=1 SV=1;sp|O43837|IDH3B_HUMAN Isocitrate dehydrogenase [NAD] subunit beta, mitochondrial OS=Homo sapiens OX=9606 GN=IDH3B PE=1 SV=2;tr|A	4	4	4	4	10.3	42.41	387	1.2059	38605000	23	1678500
Q5QP23;A0A0U1RQH7;H0Y4X3;G3XAC6;Q14498	Q5QP23;A0A0U1RQH7;H0Y4X3;G3XAC6;Q14498	RNA binding motif protein 39 (Fragment);	RBM39;	tr|Q5QP23|Q5QP23_HUMAN RNA binding motif protein 39 (Fragment) OS=Homo sapiens OX=9606 GN=RBM39 PE=1 SV=1;tr|A0A0U1RQH7|A0A0U1RQH7_HUMAN RNA binding motif protein 39 (Fragment) OS=Homo sapiens OX=9606 GN=RBM39 PE=1 SV=1;tr|H0Y4X3|H0Y4X3_HUMAN RNA binding m	5	1	1	1	6.5	27.081	231	1.2002	1248200	10	124820
H3BPJ9;O96000	H3BPJ9;O96000	NADH dehydrogenase [ubiquinone] 1 beta subcomplex subunit 10	NDUFB10	tr|H3BPJ9|H3BPJ9_HUMAN NADH dehydrogenase [ubiquinone] 1 beta subcomplex subunit 10 OS=Homo sapiens OX=9606 GN=NDUFB10 PE=1 SV=1;sp|O96000|NDUBA_HUMAN NADH dehydrogenase [ubiquinone] 1 beta subcomplex subunit 10 OS=Homo sapiens OX=9606 GN=NDUFB10 PE=1 SV=3	2	1	1	1	6.2	19.258	161	1.1994	8027400	13	617490
E9PKZ0;P62917;G3V1A1;E9PKU4;E9PP36	E9PKZ0;P62917;G3V1A1;E9PKU4	Large ribosomal subunit protein uL2 (Fragment);Large ribosomal subunit protein uL2;	RPL8;	tr|E9PKZ0|E9PKZ0_HUMAN Large ribosomal subunit protein uL2 (Fragment) OS=Homo sapiens OX=9606 GN=RPL8 PE=1 SV=1;sp|P62917|RL8_HUMAN Large ribosomal subunit protein uL2 OS=Homo sapiens OX=9606 GN=RPL8 PE=1 SV=2;tr|G3V1A1|G3V1A1_HUMAN Ribosomal protein L8 OS	5	3	3	3	22.9	22.389	205	1.1962	35887000	10	2188300
P54868	P54868	Hydroxymethylglutaryl-CoA synthase, mitochondrial	HMGCS2	sp|P54868|HMCS2_HUMAN Hydroxymethylglutaryl-CoA synthase, mitochondrial OS=Homo sapiens OX=9606 GN=HMGCS2 PE=1 SV=1	1	2	2	2	4.3	56.635	508	1.1917	51385000	33	1557100
Q92598;A0A0A0MSM0	Q92598;A0A0A0MSM0	Heat shock protein 105 kDa;Heat shock protein family H (Hsp110) member 1	HSPH1	sp|Q92598|HS105_HUMAN Heat shock protein 105 kDa OS=Homo sapiens OX=9606 GN=HSPH1 PE=1 SV=1;tr|A0A0A0MSM0|A0A0A0MSM0_HUMAN Heat shock protein family H (Hsp110) member 1 OS=Homo sapiens OX=9606 GN=HSPH1 PE=1 SV=1	2	2	2	2	3.3	96.864	858	1.1895	2365000	55	42999
P50416	P50416	Carnitine O-palmitoyltransferase 1, liver isoform	CPT1A	sp|P50416|CPT1A_HUMAN Carnitine O-palmitoyltransferase 1, liver isoform OS=Homo sapiens OX=9606 GN=CPT1A PE=1 SV=2	1	4	4	4	6.1	88.367	773	1.1877	17156000	43	398990
A0A1B0GVU9;A0A0U1RR79;A0A0U1RQM8;A0A0U1RQU2;A0A0U1RRI9;A0A0U1RQE9;A0A0U1RQL2;C9J165;A0A0U1RQT0;P47897	A0A1B0GVU9;A0A0U1RR79;A0A0U1RQM8;A0A0U1RQU2;A0A0U1RRI9;A0A0U1RQE9;A0A0U1RQL2;C9J165;A0A0U1RQT0;P47897	glutamine--tRNA ligase (Fragment);Glutaminyl-tRNA synthetase 1 (Fragment);	QARS1;	tr|A0A1B0GVU9|A0A1B0GVU9_HUMAN glutamine--tRNA ligase (Fragment) OS=Homo sapiens OX=9606 GN=QARS1 PE=1 SV=1;tr|A0A0U1RR79|A0A0U1RR79_HUMAN Glutaminyl-tRNA synthetase 1 (Fragment) OS=Homo sapiens OX=9606 GN=QARS1 PE=1 SV=1;tr|A0A0U1RQM8|A0A0U1RQM8_HUMAN Glu	10	2	2	2	2.6	83.782	736	1.179	14199000	50	170110
C9JRH2;C9J3R0;C9JMJ4;C9JQZ4;C9JW69;P18754	C9JRH2;C9J3R0;C9JMJ4;C9JQZ4;C9JW69;P18754	Regulator of chromosome condensation (Fragment);	RCC1;	tr|C9JRH2|C9JRH2_HUMAN Regulator of chromosome condensation (Fragment) OS=Homo sapiens OX=9606 GN=RCC1 PE=1 SV=1;tr|C9J3R0|C9J3R0_HUMAN Regulator of chromosome condensation (Fragment) OS=Homo sapiens OX=9606 GN=RCC1 PE=1 SV=9;tr|C9JMJ4|C9JMJ4_HUMAN Regulat	6	2	2	2	15.7	24.465	230	1.1565	11077000	12	204190
A0A3B3ITZ9;Q9Y2W1	A0A3B3ITZ9;Q9Y2W1	Thyroid hormone receptor associated protein 3;Thyroid hormone receptor-associated protein 3	THRAP3	tr|A0A3B3ITZ9|A0A3B3ITZ9_HUMAN Thyroid hormone receptor associated protein 3 OS=Homo sapiens OX=9606 GN=THRAP3 PE=1 SV=1;sp|Q9Y2W1|TR150_HUMAN Thyroid hormone receptor-associated protein 3 OS=Homo sapiens OX=9606 GN=THRAP3 PE=1 SV=2	2	2	2	2	2.6	103.52	910	1.1557	16587000	56	130930
C9JLU1;P52434	C9JLU1;P52434	RNA polymerase II, I and III subunit H (Fragment);DNA-directed RNA polymerases I, II, and III subunit RPABC3	POLR2H	tr|C9JLU1|C9JLU1_HUMAN RNA polymerase II, I and III subunit H (Fragment) OS=Homo sapiens OX=9606 GN=POLR2H PE=1 SV=8;sp|P52434|RPAB3_HUMAN DNA-directed RNA polymerases I, II, and III subunit RPABC3 OS=Homo sapiens OX=9606 GN=POLR2H PE=1 SV=4	2	1	1	1	8.8	16.925	148	1.1464	4211000	10	421100
P60468;S4R3B5	P60468;S4R3B5	Protein transport protein Sec61 subunit beta;SEC61 translocon subunit beta	SEC61B	sp|P60468|SC61B_HUMAN Protein transport protein Sec61 subunit beta OS=Homo sapiens OX=9606 GN=SEC61B PE=1 SV=2;tr|S4R3B5|S4R3B5_HUMAN SEC61 translocon subunit beta OS=Homo sapiens OX=9606 GN=SEC61B PE=1 SV=1	2	2	2	2	26	9.9743	96	1.1421	8226200	6	1371000
A0A087WYB4;Q9UJZ1	A0A087WYB4;Q9UJZ1	Stomatin like 2;Stomatin-like protein 2, mitochondrial	STOML2	tr|A0A087WYB4|A0A087WYB4_HUMAN Stomatin like 2 OS=Homo sapiens OX=9606 GN=STOML2 PE=1 SV=1;sp|Q9UJZ1|STML2_HUMAN Stomatin-like protein 2, mitochondrial OS=Homo sapiens OX=9606 GN=STOML2 PE=1 SV=1	2	2	2	2	10	33.409	310	1.137	12384000	17	728450
G3V213;F8VZG5;A0A5F9ZHP2;F8W1A4;P54819;F8VPP1;A0A8Q3SHW4;F8VY04;A0A5K1VW67	G3V213;F8VZG5;A0A5F9ZHP2;F8W1A4;P54819;F8VPP1;A0A8Q3SHW4;F8VY04;A0A5K1VW67	nucleoside-diphosphate kinase	AK2;	tr|G3V213|G3V213_HUMAN nucleoside-diphosphate kinase OS=Homo sapiens OX=9606 GN=AK2 PE=1 SV=1;tr|F8VZG5|F8VZG5_HUMAN nucleoside-diphosphate kinase OS=Homo sapiens OX=9606 GN=AK2 PE=1 SV=1;tr|A0A5F9ZHP2|A0A5F9ZHP2_HUMAN nucleoside-diphosphate kinase OS=Homo	9	2	2	2	16.5	14.324	133	1.0983	8747500	11	795230
P50991	P50991	T-complex protein 1 subunit delta	CCT4	sp|P50991|TCPD_HUMAN T-complex protein 1 subunit delta OS=Homo sapiens OX=9606 GN=CCT4 PE=1 SV=4	1	1	1	1	2.4	57.924	539	1.0967	6502200	38	171110
Q09666	Q09666	Neuroblast differentiation-associated protein AHNAK	AHNAK	sp|Q09666|AHNK_HUMAN Neuroblast differentiation-associated protein AHNAK OS=Homo sapiens OX=9606 GN=AHNAK PE=1 SV=2	1	2	2	2	0.5	629.09	5890	1.0942	6446900	412	15648
J3QS27;J3KTL1;J3KRB6;J3KRW6;H0Y3M2;J3QRS9;X6R4W8;O43670	J3QS27;J3KTL1;J3KRB6;J3KRW6;H0Y3M2;J3QRS9;X6R4W8;O43670	Zinc finger protein 207 (Fragment);	ZNF207;	tr|J3QS27|J3QS27_HUMAN Zinc finger protein 207 (Fragment) OS=Homo sapiens OX=9606 GN=ZNF207 PE=1 SV=1;tr|J3KTL1|J3KTL1_HUMAN Zinc finger protein 207 (Fragment) OS=Homo sapiens OX=9606 GN=ZNF207 PE=1 SV=1;tr|J3KRB6|J3KRB6_HUMAN Zinc finger protein 207 (Frag	8	1	1	1	28.3	5.3661	46	1.0845	2378700	2	1189400
A0A494C1T2;A0A8V8TL50;V9GZ78;A0A8V8TMA4;A0A8V8TKT4;V9GYY3;F5H2F4;P11586;A0A8V8TKR5;A0A8V8TKS0	A0A494C1T2;A0A8V8TL50;V9GZ78;A0A8V8TMA4;A0A8V8TKT4;V9GYY3;F5H2F4;P11586;A0A8V8TKR5;A0A8V8TKS0	C-1-tetrahydrofolate synthase, cytoplasmic (Fragment);C-1-tetrahydrofolate synthase, cytoplasmic;	MTHFD1;	tr|A0A494C1T2|A0A494C1T2_HUMAN C-1-tetrahydrofolate synthase, cytoplasmic (Fragment) OS=Homo sapiens OX=9606 GN=MTHFD1 PE=1 SV=1;tr|A0A8V8TL50|A0A8V8TL50_HUMAN C-1-tetrahydrofolate synthase, cytoplasmic OS=Homo sapiens OX=9606 GN=MTHFD1 PE=1 SV=1;tr|V9GZ78	10	4	4	4	7.1	69.704	644	1.0826	14748000	35	421360
A0A7P0TB30;A0A7P0T965;A0A7P0T870;A0A7P0Z3Z5;A0A7P0TAK7;F5GY55;A0A7P0Z4B9;Q16531	A0A7P0TB30;A0A7P0T965;A0A7P0T870;A0A7P0Z3Z5;A0A7P0TAK7;F5GY55;A0A7P0Z4B9;Q16531	DNA damage-binding protein 1;	DDB1;	tr|A0A7P0TB30|A0A7P0TB30_HUMAN DNA damage-binding protein 1 OS=Homo sapiens OX=9606 GN=DDB1 PE=1 SV=1;tr|A0A7P0T965|A0A7P0T965_HUMAN DNA damage-binding protein 1 OS=Homo sapiens OX=9606 GN=DDB1 PE=1 SV=1;tr|A0A7P0T870|A0A7P0T870_HUMAN DNA damage-binding pr	8	1	1	1	1	114.12	1027	1.06	0	49	0
E9PKH2;E9PJH8;P50454	E9PKH2;E9PJH8;P50454	Serpin H1;Serpin family H member 1 (Fragment)	SERPINH1	tr|E9PKH2|E9PKH2_HUMAN Serpin H1 OS=Homo sapiens OX=9606 GN=SERPINH1 PE=1 SV=1;tr|E9PJH8|E9PJH8_HUMAN Serpin family H member 1 (Fragment) OS=Homo sapiens OX=9606 GN=SERPINH1 PE=1 SV=2;sp|P50454|SERPH_HUMAN Serpin H1 OS=Homo sapiens OX=9606 GN=SERPINH1 PE=1	3	1	1	1	5.5	23.092	201	1.0564	7664600	11	696780
Q5VTU8;P56381	Q5VTU8;P56381	ATP synthase subunit epsilon-like protein, mitochondrial;ATP synthase subunit epsilon, mitochondrial	ATP5F1EP2;ATP5F1E	sp|Q5VTU8|AT5EL_HUMAN ATP synthase subunit epsilon-like protein, mitochondrial OS=Homo sapiens OX=9606 GN=ATP5F1EP2 PE=1 SV=1;sp|P56381|ATP5E_HUMAN ATP synthase subunit epsilon, mitochondrial OS=Homo sapiens OX=9606 GN=ATP5F1E PE=1 SV=2	2	1	1	1	15.7	5.8068	51	1.0554	26068000	4	6516900
P61204;A0A8V8TQP8;P84077;A0A8V8TQC0;F5H423;A0A8V8TNZ5;A0A8V8TNZ0;P84085;C9J1Z8;F5H6T5;F5H1V1;C9JPM4;F5H0C7;A0A8V8TP99;F8WDB3;P18085;A0A8V8TP92	P61204;A0A8V8TQP8;P84077;A0A8V8TQC0;F5H423;A0A8V8TNZ5;A0A8V8TNZ0;P84085;C9J1Z8	ADP-ribosylation factor 3;ADP-ribosylation factor 1 (Fragment);ADP-ribosylation factor 1	ARF3;ARF1;	sp|P61204|ARF3_HUMAN ADP-ribosylation factor 3 OS=Homo sapiens OX=9606 GN=ARF3 PE=1 SV=2;tr|A0A8V8TQP8|A0A8V8TQP8_HUMAN ADP-ribosylation factor 1 (Fragment) OS=Homo sapiens OX=9606 GN=ARF1 PE=1 SV=1;sp|P84077|ARF1_HUMAN ADP-ribosylation factor 1 OS=Homo sa	17	3	3	3	16	20.601	181	1.0476	12343000	11	1122100
C9JXB8;A0A994J4A5;C9JNW5;P83731	C9JXB8;A0A994J4A5;C9JNW5;P83731	Ribosomal protein L24;Large ribosomal subunit protein eL24;	RPL24;	tr|C9JXB8|C9JXB8_HUMAN Ribosomal protein L24 OS=Homo sapiens OX=9606 GN=RPL24 PE=1 SV=1;tr|A0A994J4A5|A0A994J4A5_HUMAN Large ribosomal subunit protein eL24 OS=Homo sapiens OX=9606 GN=RPL24 PE=1 SV=1;tr|C9JNW5|C9JNW5_HUMAN Large ribosomal subunit protein eL	4	1	1	1	10.7	14.369	121	1.0308	12473000	7	1781900
Q13085;Q59FY4;O00763;A0A087WVR6;A0A087X0W4;A0A0C4DGT1;S4R3S7;F8W8T8;H0YGH5	Q13085;Q59FY4;O00763	Acetyl-CoA carboxylase 1;Acetyl-CoA carboxylase alpha (Fragment);Acetyl-CoA carboxylase 2	ACACA;	sp|Q13085|ACACA_HUMAN Acetyl-CoA carboxylase 1 OS=Homo sapiens OX=9606 GN=ACACA PE=1 SV=2;tr|Q59FY4|Q59FY4_HUMAN Acetyl-CoA carboxylase alpha (Fragment) OS=Homo sapiens OX=9606 GN=ACACA PE=1 SV=1;sp|O00763|ACACB_HUMAN Acetyl-CoA carboxylase 2 OS=Homo sapie	9	3	3	3	1.6	265.55	2346	1.0094	8421600	137	61471
K7ELC7;P61353	K7ELC7;P61353	60S ribosomal protein L27 (Fragment);Large ribosomal subunit protein eL27	RPL27	tr|K7ELC7|K7ELC7_HUMAN 60S ribosomal protein L27 (Fragment) OS=Homo sapiens OX=9606 GN=RPL27 PE=1 SV=1;sp|P61353|RL27_HUMAN Large ribosomal subunit protein eL27 OS=Homo sapiens OX=9606 GN=RPL27 PE=1 SV=2	2	2	2	2	21.5	16.359	144	0.98908	16914000	8	2114300
A0A087X1B7;X6R700;A0AA34QVV3;Q9Y3Y2	A0A087X1B7;X6R700;A0AA34QVV3;Q9Y3Y2	Chromatin target of PRMT1	CHTOP;	tr|A0A087X1B7|A0A087X1B7_HUMAN Chromatin target of PRMT1 OS=Homo sapiens OX=9606 GN=CHTOP PE=1 SV=1;tr|X6R700|X6R700_HUMAN Chromatin target of PRMT1 OS=Homo sapiens OX=9606 GN=CHTOP PE=1 SV=1;tr|A0AA34QVV3|A0AA34QVV3_HUMAN Chromatin target of PRMT1 OS=Homo	4	1	1	1	17.1	8.5199	76	0.98471	2972800	7	424680
Q9Y5M8;C9J5Z8;H7C4H2	Q9Y5M8;C9J5Z8;H7C4H2	Signal recognition particle receptor subunit beta;Signal recognition particle receptor subunit beta (Fragment);	SRPRB;	sp|Q9Y5M8|SRPRB_HUMAN Signal recognition particle receptor subunit beta OS=Homo sapiens OX=9606 GN=SRPRB PE=1 SV=3;tr|C9J5Z8|C9J5Z8_HUMAN Signal recognition particle receptor subunit beta (Fragment) OS=Homo sapiens OX=9606 GN=SRPRB PE=1 SV=1;tr|H7C4H2|H7C4	3	2	2	2	8.5	29.702	271	0.98401	1903800	19	100200
Q5T852;Q9NVV4	Q5T852;Q9NVV4	Mitochondrial poly(A) polymerase (Fragment);Poly(A) RNA polymerase, mitochondrial	MTPAP	tr|Q5T852|Q5T852_HUMAN Mitochondrial poly(A) polymerase (Fragment) OS=Homo sapiens OX=9606 GN=MTPAP PE=1 SV=1;sp|Q9NVV4|PAPD1_HUMAN Poly(A) RNA polymerase, mitochondrial OS=Homo sapiens OX=9606 GN=MTPAP PE=1 SV=1	2	1	1	1	4.6	25.308	219	0.97738	7143700	13	549510
A0A7I2YQX9;F8W6I7;A0A7I2V3R8;P09651;H0YH80;F8VZ49;A0A7I2V2L6;A0A2R8Y4L2;A0A7I2V3W0;Q32P51;A0A7I2YQY2;A0A7I2V5U9;F8VTQ5;F8W646	A0A7I2YQX9;F8W6I7;A0A7I2V3R8;P09651;H0YH80;F8VZ49;A0A7I2V2L6;A0A2R8Y4L2;A0A7I2V3W0;Q32P51	Heterogeneous nuclear ribonucleoprotein A1;	HNRNPA1;	tr|A0A7I2YQX9|A0A7I2YQX9_HUMAN Heterogeneous nuclear ribonucleoprotein A1 OS=Homo sapiens OX=9606 GN=HNRNPA1 PE=1 SV=1;tr|F8W6I7|F8W6I7_HUMAN Heterogeneous nuclear ribonucleoprotein A1 OS=Homo sapiens OX=9606 GN=HNRNPA1 PE=1 SV=2;tr|A0A7I2V3R8|A0A7I2V3R8_H	14	3	3	3	14.9	29.069	275	0.97627	37137000	16	974540
P78527;A0A8V8TMR1	P78527;A0A8V8TMR1	DNA-dependent protein kinase catalytic subunit;non-specific serine/threonine protein kinase	PRKDC	sp|P78527|PRKDC_HUMAN DNA-dependent protein kinase catalytic subunit OS=Homo sapiens OX=9606 GN=PRKDC PE=1 SV=3;tr|A0A8V8TMR1|A0A8V8TMR1_HUMAN non-specific serine/threonine protein kinase OS=Homo sapiens OX=9606 GN=PRKDC PE=1 SV=1	2	3	3	3	0.8	469.08	4128	0.95461	10888000	245	44442
P81605	P81605	Dermcidin	DCD	sp|P81605|DCD_HUMAN Dermcidin OS=Homo sapiens OX=9606 GN=DCD PE=1 SV=2	1	2	2	2	12.7	11.284	110	0.95365	53877000	7	6679300
A0A7I2V2S8;A0A7I2V349;A0A7I2V506;A0A7I2V699;A0A7I2V2U7;A0A7I2V5M5;A0A7I2V428;C9JLB1;A0A7I2V3F3;H7BY16;P19338	A0A7I2V2S8;A0A7I2V349;A0A7I2V506;A0A7I2V699;A0A7I2V2U7;A0A7I2V5M5;A0A7I2V428;C9JLB1;A0A7I2V3F3;H7BY16;P19338	Nucleolin;	NCL;	tr|A0A7I2V2S8|A0A7I2V2S8_HUMAN Nucleolin OS=Homo sapiens OX=9606 GN=NCL PE=1 SV=1;tr|A0A7I2V349|A0A7I2V349_HUMAN Nucleolin OS=Homo sapiens OX=9606 GN=NCL PE=1 SV=1;tr|A0A7I2V506|A0A7I2V506_HUMAN Nucleolin OS=Homo sapiens OX=9606 GN=NCL PE=1 SV=1;tr|A0A7I2V	11	1	1	1	2.3	41.948	389	0.94889	4895200	21	233100
A0A590UK71;A0A5F9ZI03;A0A590UJY4;A0A590UK86;A0A590UK22;A0A590UKB0;A0A590UJ75;A0A0D9SGC1;A0A0A0MRM8;A0A1Y0BRN3;A0A590UJ40;Q9UM54	A0A590UK71;A0A5F9ZI03;A0A590UJY4;A0A590UK86;A0A590UK22;A0A590UKB0;A0A590UJ75;A0A0D9SGC1;A0A0A0MRM8;A0A1Y0BRN3;A0A590UJ40;Q9UM54	Myosin VI;	MYO6;	tr|A0A590UK71|A0A590UK71_HUMAN Myosin VI OS=Homo sapiens OX=9606 GN=MYO6 PE=1 SV=1;tr|A0A5F9ZI03|A0A5F9ZI03_HUMAN Myosin VI OS=Homo sapiens OX=9606 GN=MYO6 PE=1 SV=1;tr|A0A590UJY4|A0A590UJY4_HUMAN Myosin VI OS=Homo sapiens OX=9606 GN=MYO6 PE=1 SV=1;tr|A0A5	12	1	1	1	2.4	71.865	634	0.94725	2245500	35	64156
M0QXS7;M0R1A2;M0QZW4;M0R248;M0QYT0;Q13011	M0QXS7;M0R1A2;M0QZW4;M0R248;M0QYT0;Q13011	Enoyl-CoA hydratase 1 (Fragment)	ECH1;	tr|M0QXS7|M0QXS7_HUMAN Enoyl-CoA hydratase 1 (Fragment) OS=Homo sapiens OX=9606 GN=ECH1 PE=4 SV=1;tr|M0R1A2|M0R1A2_HUMAN Enoyl-CoA hydratase 1 (Fragment) OS=Homo sapiens OX=9606 GN=ECH1 PE=1 SV=1;tr|M0QZW4|M0QZW4_HUMAN Enoyl-CoA hydratase 1 (Fragment) OS=H	6	1	1	1	25	4.1118	36	0.93777	9412800	2	4706400
P62424;Q5T8U3;Q5T8U2	P62424;Q5T8U3	Large ribosomal subunit protein eL8;60S ribosomal protein L7a (Fragment)	RPL7A	sp|P62424|RL7A_HUMAN Large ribosomal subunit protein eL8 OS=Homo sapiens OX=9606 GN=RPL7A PE=1 SV=2;tr|Q5T8U3|Q5T8U3_HUMAN 60S ribosomal protein L7a (Fragment) OS=Homo sapiens OX=9606 GN=RPL7A PE=1 SV=1	3	3	3	3	13.2	29.995	266	0.93375	15083000	13	1160200
E9PRD7;J3KPK2;J3KQ52;P10144	E9PRD7;J3KPK2;J3KQ52;P10144	Granzyme B;	GZMB;	tr|E9PRD7|E9PRD7_HUMAN Granzyme B OS=Homo sapiens OX=9606 GN=GZMB PE=1 SV=1;tr|J3KPK2|J3KPK2_HUMAN Granzyme B OS=Homo sapiens OX=9606 GN=GZMB PE=4 SV=2;tr|J3KQ52|J3KQ52_HUMAN Granzyme B OS=Homo sapiens OX=9606 GN=GZMB PE=1 SV=1;sp|P10144|GRAB_HUMAN Granzym	4	1	1	1	13.3	10.152	90	0.92816	9934700	6	1655800
Q9H9B4;D6RDG7;S4R2X2;D6RFI0	Q9H9B4	Sideroflexin-1	SFXN1	sp|Q9H9B4|SFXN1_HUMAN Sideroflexin-1 OS=Homo sapiens OX=9606 GN=SFXN1 PE=1 SV=4	4	3	3	3	10.2	35.619	322	0.92736	26125000	18	977010
G3V2K7;P49755	G3V2K7;P49755	Transmembrane p24 trafficking protein 10;Transmembrane emp24 domain-containing protein 10	TMED10	tr|G3V2K7|G3V2K7_HUMAN Transmembrane p24 trafficking protein 10 OS=Homo sapiens OX=9606 GN=TMED10 PE=1 SV=1;sp|P49755|TMEDA_HUMAN Transmembrane emp24 domain-containing protein 10 OS=Homo sapiens OX=9606 GN=TMED10 PE=1 SV=2	2	1	1	1	7.8	16.904	153	0.90464	10411000	10	1041100
P12235;V9GYG0	P12235;V9GYG0	ADP/ATP translocase 1;ADP/ATP translocase	SLC25A4	sp|P12235|ADT1_HUMAN ADP/ATP translocase 1 OS=Homo sapiens OX=9606 GN=SLC25A4 PE=1 SV=4;tr|V9GYG0|V9GYG0_HUMAN ADP/ATP translocase OS=Homo sapiens OX=9606 GN=SLC25A4 PE=1 SV=1	2	7	2	2	18.8	33.064	298	0.90215	17807000	21	847970
A0A286YEX5;C9JRZ6;F8WAR4;Q9NX63	A0A286YEX5;C9JRZ6;F8WAR4;Q9NX63	Coiled-coil-helix-coiled-coil-helix domain containing 3 (Fragment);Coiled-coil-helix-coiled-coil-helix domain containing 3	CHCHD3	tr|A0A286YEX5|A0A286YEX5_HUMAN Coiled-coil-helix-coiled-coil-helix domain containing 3 (Fragment) OS=Homo sapiens OX=9606 GN=CHCHD3 PE=1 SV=1;tr|C9JRZ6|C9JRZ6_HUMAN Coiled-coil-helix-coiled-coil-helix domain containing 3 OS=Homo sapiens OX=9606 GN=CHCHD3 P	4	1	1	1	10.9	11.279	101	0.90183	2401800	7	343110
O95864;E5RGZ5	O95864	Acyl-CoA 6-desaturase	FADS2	sp|O95864|FADS2_HUMAN Acyl-CoA 6-desaturase OS=Homo sapiens OX=9606 GN=FADS2 PE=1 SV=1	2	3	3	3	8.3	52.259	444	0.89881	13056000	23	233890
P38117;M0QY67	P38117	Electron transfer flavoprotein subunit beta	ETFB	sp|P38117|ETFB_HUMAN Electron transfer flavoprotein subunit beta OS=Homo sapiens OX=9606 GN=ETFB PE=1 SV=3	2	6	6	6	26.3	27.843	255	0.88083	67165000	15	4477600
H7C1F6;H7C2G3;P0DPI2;A0A0B4J2D5	H7C1F6;H7C2G3;P0DPI2;A0A0B4J2D5	Glutamine amidotransferase class 1 domain containing 3 (Fragment)	GATD3	tr|H7C1F6|H7C1F6_HUMAN Glutamine amidotransferase class 1 domain containing 3 (Fragment) OS=Homo sapiens OX=9606 GN=GATD3 PE=1 SV=2;tr|H7C2G3|H7C2G3_HUMAN Glutamine amidotransferase class 1 domain containing 3 (Fragment) OS=Homo sapiens OX=9606 GN=GATD3 PE	4	1	1	1	5.4	19.611	184	0.87523	10083000	9	1120400
P60174	P60174	Triosephosphate isomerase	TPI1	sp|P60174|TPIS_HUMAN Triosephosphate isomerase OS=Homo sapiens OX=9606 GN=TPI1 PE=1 SV=4	1	1	1	1	4.8	26.669	249	0.84913	7818800	17	459930
Q16610	Q16610	Extracellular matrix protein 1	ECM1	sp|Q16610|ECM1_HUMAN Extracellular matrix protein 1 OS=Homo sapiens OX=9606 GN=ECM1 PE=1 SV=2	1	1	1	1	2.4	60.673	540	0.84908	3750900	34	110320
P26196	P26196	Probable ATP-dependent RNA helicase DDX6	DDX6	sp|P26196|DDX6_HUMAN Probable ATP-dependent RNA helicase DDX6 OS=Homo sapiens OX=9606 GN=DDX6 PE=1 SV=2	1	2	2	2	5	54.416	483	0.84296	4109900	33	124540
P31025;Q5VSP4	P31025;Q5VSP4	Lipocalin-1;Putative lipocalin 1-like protein 1	LCN1;LCN1P1	sp|P31025|LCN1_HUMAN Lipocalin-1 OS=Homo sapiens OX=9606 GN=LCN1 PE=1 SV=1;sp|Q5VSP4|LC1L1_HUMAN Putative lipocalin 1-like protein 1 OS=Homo sapiens OX=9606 GN=LCN1P1 PE=5 SV=1	2	2	2	2	12.5	19.25	176	0.84075	2691700	10	269170
J3QL05;J3KP15;Q01130	J3QL05;J3KP15;Q01130	Serine and arginine rich splicing factor 2 (Fragment);Serine/arginine-rich splicing factor 2;	SRSF2;	tr|J3QL05|J3QL05_HUMAN Serine and arginine rich splicing factor 2 (Fragment) OS=Homo sapiens OX=9606 GN=SRSF2 PE=1 SV=1;tr|J3KP15|J3KP15_HUMAN Serine/arginine-rich splicing factor 2 OS=Homo sapiens OX=9606 GN=SRSF2 PE=1 SV=9;sp|Q01130|SRSF2_HUMAN Serine/ar	3	1	1	1	13.1	15.156	130	0.83538	668670	7	95524
Q8WWC4	Q8WWC4	m-AAA protease-interacting protein 1, mitochondrial	MAIP1	sp|Q8WWC4|MAIP1_HUMAN m-AAA protease-interacting protein 1, mitochondrial OS=Homo sapiens OX=9606 GN=MAIP1 PE=1 SV=1	1	1	1	1	3.1	32.544	291	0.82741	11910000	25	476410
P00505	P00505	Aspartate aminotransferase, mitochondrial	GOT2	sp|P00505|AATM_HUMAN Aspartate aminotransferase, mitochondrial OS=Homo sapiens OX=9606 GN=GOT2 PE=1 SV=3	1	1	1	1	2.8	47.517	430	0.82305	924770	31	29831
P61619;A0A8V8TMZ5;B4DR61;C9JXC6;A0A8V8TMZ3;A0A8V8TN19;H7C1Q9;Q8TC24;F8W776;A0A8V8TN25;H7C069;A0A8V8TNG8;C9JJV4;A6NIF9;F2Z2C7;A6NK38;Q9H9S3	P61619;A0A8V8TMZ5;B4DR61;C9JXC6;A0A8V8TMZ3;A0A8V8TN19	Protein transport protein Sec61 subunit alpha isoform 1;	SEC61A1;	sp|P61619|S61A1_HUMAN Protein transport protein Sec61 subunit alpha isoform 1 OS=Homo sapiens OX=9606 GN=SEC61A1 PE=1 SV=2;tr|A0A8V8TMZ5|A0A8V8TMZ5_HUMAN Protein transport protein Sec61 subunit alpha isoform 1 OS=Homo sapiens OX=9606 GN=SEC61A1 PE=1 SV=1;t	17	3	3	3	5.9	52.264	476	0.81721	26079000	18	1448800
A0A8I5KU76;A0A8I5KW59;Q9BS26	A0A8I5KU76;A0A8I5KW59;Q9BS26	Endoplasmic reticulum protein 44;	ERP44;	tr|A0A8I5KU76|A0A8I5KU76_HUMAN Endoplasmic reticulum protein 44 OS=Homo sapiens OX=9606 GN=ERP44 PE=1 SV=1;tr|A0A8I5KW59|A0A8I5KW59_HUMAN Endoplasmic reticulum protein 44 OS=Homo sapiens OX=9606 GN=ERP44 PE=1 SV=1;sp|Q9BS26|ERP44_HUMAN Endoplasmic reticulu	3	1	1	1	4.1	39.916	344	0.81597	2324700	23	101080
F8WDS9;E9PHS0;O43813	F8WDS9;E9PHS0;O43813	LanC like glutathione S-transferase 1;Glutathione S-transferase LANCL1;	LANCL1;	tr|F8WDS9|F8WDS9_HUMAN LanC like glutathione S-transferase 1 OS=Homo sapiens OX=9606 GN=LANCL1 PE=1 SV=1;tr|E9PHS0|E9PHS0_HUMAN Glutathione S-transferase LANCL1 OS=Homo sapiens OX=9606 GN=LANCL1 PE=1 SV=1;sp|O43813|LANC1_HUMAN Glutathione S-transferase LAN	3	1	1	1	14.6	9.2824	82	0.81175	4504200	5	900840
P11387	P11387	DNA topoisomerase 1	TOP1	sp|P11387|TOP1_HUMAN DNA topoisomerase 1 OS=Homo sapiens OX=9606 GN=TOP1 PE=1 SV=2	1	2	2	2	2.5	90.725	765	0.8111	6915500	46	150340
H0Y852;Q96I99	H0Y852;Q96I99	Succinate-CoA ligase GDP-forming subunit beta (Fragment);Succinate--CoA ligase [GDP-forming] subunit beta, mitochondrial	SUCLG2	tr|H0Y852|H0Y852_HUMAN Succinate-CoA ligase GDP-forming subunit beta (Fragment) OS=Homo sapiens OX=9606 GN=SUCLG2 PE=1 SV=1;sp|Q96I99|SUCB2_HUMAN Succinate--CoA ligase [GDP-forming] subunit beta, mitochondrial OS=Homo sapiens OX=9606 GN=SUCLG2 PE=1 SV=2	2	1	1	1	5.8	20.138	190	0.81015	3390300	12	282520
P33897;Q9UBJ2	P33897;Q9UBJ2	ATP-binding cassette sub-family D member 1;ATP-binding cassette sub-family D member 2	ABCD1;ABCD2	sp|P33897|ABCD1_HUMAN ATP-binding cassette sub-family D member 1 OS=Homo sapiens OX=9606 GN=ABCD1 PE=1 SV=2;sp|Q9UBJ2|ABCD2_HUMAN ATP-binding cassette sub-family D member 2 OS=Homo sapiens OX=9606 GN=ABCD2 PE=1 SV=1	2	2	2	2	3.4	82.936	745	0.8034	4050200	44	92050
J3QLR8;Q9Y3D9	J3QLR8;Q9Y3D9	Mitochondrial ribosomal protein S23;Small ribosomal subunit protein mS23	MRPS23	tr|J3QLR8|J3QLR8_HUMAN Mitochondrial ribosomal protein S23 OS=Homo sapiens OX=9606 GN=MRPS23 PE=1 SV=1;sp|Q9Y3D9|RT23_HUMAN Small ribosomal subunit protein mS23 OS=Homo sapiens OX=9606 GN=MRPS23 PE=1 SV=2	2	2	2	2	13.2	17.517	152	0.80306	2375300	11	215940
Q96P63	Q96P63	Serpin B12	SERPINB12	sp|Q96P63|SPB12_HUMAN Serpin B12 OS=Homo sapiens OX=9606 GN=SERPINB12 PE=1 SV=1	1	1	1	1	4	46.276	405	0.79318	4206900	20	210340
Q9Y490	Q9Y490	Talin-1	TLN1	sp|Q9Y490|TLN1_HUMAN Talin-1 OS=Homo sapiens OX=9606 GN=TLN1 PE=1 SV=3	1	1	1	1	0.7	269.76	2541	0.78583	2922000	152	19224
E9PDW2;P55809	E9PDW2;P55809	3-oxoacid CoA-transferase 1;Succinyl-CoA:3-ketoacid coenzyme A transferase 1, mitochondrial	OXCT1	tr|E9PDW2|E9PDW2_HUMAN 3-oxoacid CoA-transferase 1 OS=Homo sapiens OX=9606 GN=OXCT1 PE=1 SV=1;sp|P55809|SCOT1_HUMAN Succinyl-CoA:3-ketoacid coenzyme A transferase 1, mitochondrial OS=Homo sapiens OX=9606 GN=OXCT1 PE=1 SV=1	2	1	1	1	3.9	36.69	334	0.78541	1352400	16	84526
Q08J23	Q08J23	RNA cytosine C(5)-methyltransferase NSUN2	NSUN2	sp|Q08J23|NSUN2_HUMAN RNA cytosine C(5)-methyltransferase NSUN2 OS=Homo sapiens OX=9606 GN=NSUN2 PE=1 SV=2	1	1	1	1	1.4	86.47	767	0.78443	1582300	50	31645
P26368	P26368	Splicing factor U2AF 65 kDa subunit	U2AF2	sp|P26368|U2AF2_HUMAN Splicing factor U2AF 65 kDa subunit OS=Homo sapiens OX=9606 GN=U2AF2 PE=1 SV=4	1	2	2	2	5.5	53.5	475	0.78369	16047000	19	720410
P05109	P05109	Protein S100-A8	S100A8	sp|P05109|S10A8_HUMAN Protein S100-A8 OS=Homo sapiens OX=9606 GN=S100A8 PE=1 SV=1	1	1	1	1	7.5	10.834	93	0.78368	14029000	8	1753700
P42704;A0A804HJZ1;A0A804HIN4;A0A804HLG8;A0A804HK30;A0A804HL40;A0A804HKJ0;A0A804HKR3;A0A804HIG4;A0A804HI14;A0A804HI40;A0A804HHY9;A0A804HIQ7;A0A804HJI0;A0A804HJA1;A0A804HKK7;A0A804HKI2;H7C3W8;A0A804HKX6	P42704;A0A804HJZ1;A0A804HIN4;A0A804HLG8;A0A804HK30;A0A804HL40;A0A804HKJ0;A0A804HKR3;A0A804HIG4;A0A804HI14;A0A804HI40;A0A804HHY9;A0A804HIQ7;A0A804HJI0;A0A804HJA1;A0A804HKK7;A0A804HKI2;H7C3W8;A0A804HKX6	Leucine-rich PPR motif-containing protein, mitochondrial;Leucine rich pentatricopeptide repeat containing;	LRPPRC;	sp|P42704|LPPRC_HUMAN Leucine-rich PPR motif-containing protein, mitochondrial OS=Homo sapiens OX=9606 GN=LRPPRC PE=1 SV=3;tr|A0A804HJZ1|A0A804HJZ1_HUMAN Leucine rich pentatricopeptide repeat containing OS=Homo sapiens OX=9606 GN=LRPPRC PE=1 SV=1;tr|A0A804	19	2	2	2	1.6	157.9	1394	0.78017	9286100	104	89289
C9JB90;C9JU14;J3KR73;Q9NRW1;P20340;Q14964	C9JB90;C9JU14;J3KR73;Q9NRW1;P20340;Q14964	RAB6B, member RAS oncogene family (Fragment);	RAB6B;	tr|C9JB90|C9JB90_HUMAN RAB6B, member RAS oncogene family (Fragment) OS=Homo sapiens OX=9606 GN=RAB6B PE=4 SV=1;tr|C9JU14|C9JU14_HUMAN RAB6B, member RAS oncogene family (Fragment) OS=Homo sapiens OX=9606 GN=RAB6B PE=1 SV=3;tr|J3KR73|J3KR73_HUMAN RAB6B, memb	6	1	1	1	22.4	5.8575	49	0.77359	42835000	4	10709000
P08579	P08579	U2 small nuclear ribonucleoprotein B	SNRPB2	sp|P08579|RU2B_HUMAN U2 small nuclear ribonucleoprotein B OS=Homo sapiens OX=9606 GN=SNRPB2 PE=1 SV=1	1	1	1	1	4.9	25.486	225	0.77351	1421200	11	129200
A0A804HJM1;A0A804HIL4;A0A804HK15;A0A669KB62;A0A669KB05;C9JZR2;H0YC95;O60716	A0A804HJM1;A0A804HIL4;A0A804HK15;A0A669KB62;A0A669KB05;C9JZR2;H0YC95;O60716	Catenin delta 1	CTNND1;	tr|A0A804HJM1|A0A804HJM1_HUMAN Catenin delta 1 OS=Homo sapiens OX=9606 GN=CTNND1 PE=1 SV=1;tr|A0A804HIL4|A0A804HIL4_HUMAN Catenin delta 1 OS=Homo sapiens OX=9606 GN=CTNND1 PE=1 SV=1;tr|A0A804HK15|A0A804HK15_HUMAN Catenin delta 1 OS=Homo sapiens OX=9606 GN=	8	1	1	1	4.3	30.664	279	0.76999	2467100	16	154200
H3BU82;F8VZ44;Q9NRG9	H3BU82;F8VZ44;Q9NRG9	Aladin WD repeat nucleoporin (Fragment);Aladin WD repeat nucleoporin;Aladin	AAAS;	tr|H3BU82|H3BU82_HUMAN Aladin WD repeat nucleoporin (Fragment) OS=Homo sapiens OX=9606 GN=AAAS PE=1 SV=1;tr|F8VZ44|F8VZ44_HUMAN Aladin WD repeat nucleoporin OS=Homo sapiens OX=9606 GN=AAAS PE=1 SV=1;sp|Q9NRG9|AAAS_HUMAN Aladin OS=Homo sapiens OX=9606 GN=AA	3	1	1	1	3.1	38.518	358	0.76665	1206800	22	54854
J3KTJ3;P62829	J3KTJ3;P62829	Large ribosomal subunit protein uL14	RPL23	tr|J3KTJ3|J3KTJ3_HUMAN Large ribosomal subunit protein uL14 OS=Homo sapiens OX=9606 GN=RPL23 PE=1 SV=1;sp|P62829|RL23_HUMAN Large ribosomal subunit protein uL14 OS=Homo sapiens OX=9606 GN=RPL23 PE=1 SV=1	2	1	1	1	12.3	8.8994	81	0.76341	30073000	6	5012100
H0Y8L8;A0A499FJW5;Q9UJV9	H0Y8L8;A0A499FJW5;Q9UJV9	RNA helicase (Fragment);RNA helicase;Probable ATP-dependent RNA helicase DDX41	DDX41;	tr|H0Y8L8|H0Y8L8_HUMAN RNA helicase (Fragment) OS=Homo sapiens OX=9606 GN=DDX41 PE=1 SV=1;tr|A0A499FJW5|A0A499FJW5_HUMAN RNA helicase OS=Homo sapiens OX=9606 GN=DDX41 PE=1 SV=1;sp|Q9UJV9|DDX41_HUMAN Probable ATP-dependent RNA helicase DDX41 OS=Homo sapiens	3	1	1	1	6.4	19.375	173	0.76274	1029100	11	93555
P31151	P31151	Protein S100-A7	S100A7	sp|P31151|S10A7_HUMAN Protein S100-A7 OS=Homo sapiens OX=9606 GN=S100A7 PE=1 SV=4	1	1	1	1	10.9	11.471	101	0.76145	6076700	7	868100
Q7Z406;M0QY43	Q7Z406	Myosin-14	MYH14	sp|Q7Z406|MYH14_HUMAN Myosin-14 OS=Homo sapiens OX=9606 GN=MYH14 PE=1 SV=2	2	3	1	1	1.7	227.87	1995	0.75353	6922300	127	54506
A0A5F9ZH78;P05089	A0A5F9ZH78;P05089	Arginase-1	ARG1	tr|A0A5F9ZH78|A0A5F9ZH78_HUMAN Arginase-1 OS=Homo sapiens OX=9606 GN=ARG1 PE=1 SV=1;sp|P05089|ARGI1_HUMAN Arginase-1 OS=Homo sapiens OX=9606 GN=ARG1 PE=1 SV=2	2	1	1	1	4.6	25.66	237	0.74847	16164000	15	1077600
H0Y9X2;U3KQK7;D6REM4;E7ETM0;A0A5F9W493;U3KPX3;A0A590UJ43;P48729	H0Y9X2;U3KQK7;D6REM4;E7ETM0;A0A5F9W493;U3KPX3;A0A590UJ43;P48729	Casein kinase 1 alpha 1 (Fragment);	CSNK1A1;	tr|H0Y9X2|H0Y9X2_HUMAN Casein kinase 1 alpha 1 (Fragment) OS=Homo sapiens OX=9606 GN=CSNK1A1 PE=1 SV=1;tr|U3KQK7|U3KQK7_HUMAN Casein kinase 1 alpha 1 (Fragment) OS=Homo sapiens OX=9606 GN=CSNK1A1 PE=1 SV=1;tr|D6REM4|D6REM4_HUMAN non-specific serine/threoni	8	1	1	1	6.6	19.291	167	0.74396	1856500	9	206270
E9PJH7;Q9H936	E9PJH7;Q9H936	Mitochondrial glutamate carrier 1 (Fragment);Mitochondrial glutamate carrier 1	SLC25A22	tr|E9PJH7|E9PJH7_HUMAN Mitochondrial glutamate carrier 1 (Fragment) OS=Homo sapiens OX=9606 GN=SLC25A22 PE=1 SV=5;sp|Q9H936|GHC1_HUMAN Mitochondrial glutamate carrier 1 OS=Homo sapiens OX=9606 GN=SLC25A22 PE=1 SV=1	2	1	1	1	4.8	33.281	313	0.7438	2092400	21	99640
Q52LJ0	Q52LJ0	Protein FAM98B	FAM98B	sp|Q52LJ0|FA98B_HUMAN Protein FAM98B OS=Homo sapiens OX=9606 GN=FAM98B PE=1 SV=2	1	1	1	1	3	45.547	433	0.73866	3189700	28	113920
H0YEN6;E9PS18;E9PLS9;O76062	H0YEN6;E9PS18;E9PLS9;O76062	Delta(14)-sterol reductase TM7SF2 (Fragment);	TM7SF2;	tr|H0YEN6|H0YEN6_HUMAN Delta(14)-sterol reductase TM7SF2 (Fragment) OS=Homo sapiens OX=9606 GN=TM7SF2 PE=1 SV=1;tr|E9PS18|E9PS18_HUMAN Delta(14)-sterol reductase TM7SF2 (Fragment) OS=Homo sapiens OX=9606 GN=TM7SF2 PE=1 SV=1;tr|E9PLS9|E9PLS9_HUMAN Delta(14)	4	1	1	1	6.2	23.237	208	0.71116	6916800	8	864610
A0A087WYL1;E7ESU7;D6RAX2;H0Y8U5;Q13363;P56545	A0A087WYL1;E7ESU7;D6RAX2;H0Y8U5;Q13363;P56545	C-terminal binding protein 2 (Fragment);C-terminal binding protein 1 (Fragment);	CTBP2;CTBP1;	tr|A0A087WYL1|A0A087WYL1_HUMAN C-terminal binding protein 2 (Fragment) OS=Homo sapiens OX=9606 GN=CTBP2 PE=1 SV=1;tr|E7ESU7|E7ESU7_HUMAN C-terminal binding protein 1 (Fragment) OS=Homo sapiens OX=9606 GN=CTBP1 PE=1 SV=1;tr|D6RAX2|D6RAX2_HUMAN C-terminal bi	6	1	1	1	6.8	12.604	117	0.70983	13812000	6	2302000
P27338	P27338	Amine oxidase [flavin-containing] B	MAOB	sp|P27338|AOFB_HUMAN Amine oxidase [flavin-containing] B OS=Homo sapiens OX=9606 GN=MAOB PE=1 SV=3	1	3	1	1	3.8	58.762	520	0.70983	13700000	33	415150
J3KT73;J3QL01;P63173;J3KSP2	J3KT73;J3QL01;P63173;J3KSP2	Large ribosomal subunit protein eL38;	RPL38;	tr|J3KT73|J3KT73_HUMAN Large ribosomal subunit protein eL38 OS=Homo sapiens OX=9606 GN=RPL38 PE=1 SV=1;tr|J3QL01|J3QL01_HUMAN Large ribosomal subunit protein eL38 OS=Homo sapiens OX=9606 GN=RPL38 PE=1 SV=1;sp|P63173|RL38_HUMAN Large ribosomal subunit prote	4	2	2	2	37.5	7.5649	64	0.70108	11392000	3	911540
P01876	P01876	Immunoglobulin heavy constant alpha 1	IGHA1	sp|P01876|IGHA1_HUMAN Immunoglobulin heavy constant alpha 1 OS=Homo sapiens OX=9606 GN=IGHA1 PE=1 SV=3	1	1	1	1	2.3	42.848	398	0.70103	3516600	17	206860
Q13425	Q13425	Beta-2-syntrophin	SNTB2	sp|Q13425|SNTB2_HUMAN Beta-2-syntrophin OS=Homo sapiens OX=9606 GN=SNTB2 PE=1 SV=1	1	1	1	1	2.4	57.949	540	0.70021	2459100	32	76847
Q9NZB2;A0A0C4DH52;A0A8V8TNY3	Q9NZB2;A0A0C4DH52;A0A8V8TNY3	Constitutive coactivator of PPAR-gamma-like protein 1;Family with sequence similarity 120A (Fragment);	FAM120A;	sp|Q9NZB2|F120A_HUMAN Constitutive coactivator of PPAR-gamma-like protein 1 OS=Homo sapiens OX=9606 GN=FAM120A PE=1 SV=2;tr|A0A0C4DH52|A0A0C4DH52_HUMAN Family with sequence similarity 120A (Fragment) OS=Homo sapiens OX=9606 GN=FAM120A PE=1 SV=1;tr|A0A8V8TN	3	2	2	2	2.1	121.89	1118	0.69875	5400700	60	90012
C9J315;P48449;A0A0G2JS81;A0A0G2JQD0	C9J315;P48449;A0A0G2JS81;A0A0G2JQD0	Lanosterol synthase (Fragment);Lanosterol synthase	LSS;	tr|C9J315|C9J315_HUMAN Lanosterol synthase (Fragment) OS=Homo sapiens OX=9606 GN=LSS PE=1 SV=1;sp|P48449|LSS_HUMAN Lanosterol synthase OS=Homo sapiens OX=9606 GN=LSS PE=1 SV=1;tr|A0A0G2JS81|A0A0G2JS81_HUMAN Lanosterol synthase (Fragment) OS=Homo sapiens OX	4	2	2	2	9.9	29.58	262	0.68576	2618300	10	261830
Q5QNZ2;P24539	Q5QNZ2;P24539	ATP synthase subunit b;ATP synthase F(0) complex subunit B1, mitochondrial	ATP5PB	tr|Q5QNZ2|Q5QNZ2_HUMAN ATP synthase subunit b OS=Homo sapiens OX=9606 GN=ATP5PB PE=1 SV=1;sp|P24539|AT5F1_HUMAN ATP synthase F(0) complex subunit B1, mitochondrial OS=Homo sapiens OX=9606 GN=ATP5PB PE=1 SV=2	2	2	2	2	10.3	22.275	195	0.68423	47454000	13	3650300
Q5T9Q5;A0A2R8YDQ9;A0A2R8Y6Y7;Q9P2R7;Q5T9Q8;A0A0U1RQF8;A0A2R8Y5P6;A0A2R8Y6E6	Q5T9Q5;A0A2R8YDQ9;A0A2R8Y6Y7;Q9P2R7;Q5T9Q8;A0A0U1RQF8;A0A2R8Y5P6;A0A2R8Y6E6	Succinate-CoA ligase ADP-forming subunit beta (Fragment);Succinate--CoA ligase [ADP-forming] subunit beta, mitochondrial	SUCLA2	tr|Q5T9Q5|Q5T9Q5_HUMAN Succinate-CoA ligase ADP-forming subunit beta (Fragment) OS=Homo sapiens OX=9606 GN=SUCLA2 PE=1 SV=1;tr|A0A2R8YDQ9|A0A2R8YDQ9_HUMAN Succinate--CoA ligase [ADP-forming] subunit beta, mitochondrial OS=Homo sapiens OX=9606 GN=SUCLA2 PE=	8	2	2	2	6.4	32.039	298	0.67905	15179000	18	843290
K7ERI8;K7ERQ8;P51148;F8WCY6;F8WD79;F8VPW9;F8VSF8;F8VWZ7;F8VWU4;F8VVZ0;F8VUA5;F8VVK3;K7ENY4;P61020;P20339	K7ERI8;K7ERQ8;P51148;F8WCY6;F8WD79;F8VPW9;F8VSF8;F8VWZ7;F8VWU4;F8VVZ0;F8VUA5;F8VVK3;K7ENY4;P61020;P20339	Ras-related protein Rab-5C;PCAF N-terminal domain-containing protein (Fragment)		tr|K7ERI8|K7ERI8_HUMAN Ras-related protein Rab-5C OS=Homo sapiens OX=9606 PE=4 SV=1;tr|K7ERQ8|K7ERQ8_HUMAN PCAF N-terminal domain-containing protein (Fragment) OS=Homo sapiens OX=9606 PE=4 SV=1;sp|P51148|RAB5C_HUMAN Ras-related protein Rab-5C OS=Homo sapie	15	2	2	2	15.5	17.852	161	0.67525	13214000	10	1321400
Q9H0U4;E9PLD0;E7END7;P62820	Q9H0U4;E9PLD0;E7END7;P62820	Ras-related protein Rab-1B;Ras-related protein Rab-1A	RAB1B;	sp|Q9H0U4|RAB1B_HUMAN Ras-related protein Rab-1B OS=Homo sapiens OX=9606 GN=RAB1B PE=1 SV=1;tr|E9PLD0|E9PLD0_HUMAN Ras-related protein Rab-1A OS=Homo sapiens OX=9606 GN=RAB1B PE=1 SV=1;tr|E7END7|E7END7_HUMAN Ras-related protein Rab-1A OS=Homo sapiens OX=96	4	2	2	2	11.4	22.171	201	0.67343	23827000	18	925970
H0YAP2;H0YB86;A0A7I2YQE4;A0A7I2V4N4;A0A087WTT1;A0A7I2V649;E7EQV3;H0YAR2;E7ERJ7;A0A7I2YQ88;P11940	H0YAP2;H0YB86;A0A7I2YQE4;A0A7I2V4N4;A0A087WTT1;A0A7I2V649;E7EQV3;H0YAR2;E7ERJ7;A0A7I2YQ88;P11940	Poly(A) binding protein cytoplasmic 1 (Fragment);Polyadenylate-binding protein 1 (Fragment);	PABPC1;	tr|H0YAP2|H0YAP2_HUMAN Poly(A) binding protein cytoplasmic 1 (Fragment) OS=Homo sapiens OX=9606 GN=PABPC1 PE=1 SV=1;tr|H0YB86|H0YB86_HUMAN Polyadenylate-binding protein 1 (Fragment) OS=Homo sapiens OX=9606 GN=PABPC1 PE=1 SV=1;tr|A0A7I2YQE4|A0A7I2YQE4_HUMAN	11	1	1	1	9.2	15.045	131	0.65249	2229800	9	247760
Q5T3N1;P04083	Q5T3N1;P04083	Annexin (Fragment);Annexin A1	ANXA1	tr|Q5T3N1|Q5T3N1_HUMAN Annexin (Fragment) OS=Homo sapiens OX=9606 GN=ANXA1 PE=1 SV=1;sp|P04083|ANXA1_HUMAN Annexin A1 OS=Homo sapiens OX=9606 GN=ANXA1 PE=1 SV=2	2	1	1	1	5.4	22.755	204	0.65242	0	12	0
A0A8I5KVD2;B1AHF3;A0A8I5QKT9;A0A8I5KPU0;A0A8I5QKX1;A0A8I5KR71;A0A8J8Z3C6;A0A8I5KW26;A0A8J8YWN6;P00387;A0A8I5KXI5;A0A8I5KTF9;A0A8I5QKL2;A0A8I5KNV1;A0A8I5KUA5;A0A8I5KYU1	A0A8I5KVD2;B1AHF3;A0A8I5QKT9;A0A8I5KPU0;A0A8I5QKX1;A0A8I5KR71;A0A8J8Z3C6;A0A8I5KW26;A0A8J8YWN6;P00387;A0A8I5KXI5;A0A8I5KTF9;A0A8I5QKL2;A0A8I5KNV1;A0A8I5KUA5;A0A8I5KYU1	cytochrome-b5 reductase (Fragment);	CYB5R3;	tr|A0A8I5KVD2|A0A8I5KVD2_HUMAN cytochrome-b5 reductase (Fragment) OS=Homo sapiens OX=9606 GN=CYB5R3 PE=1 SV=1;tr|B1AHF3|B1AHF3_HUMAN cytochrome-b5 reductase (Fragment) OS=Homo sapiens OX=9606 GN=CYB5R3 PE=1 SV=2;tr|A0A8I5QKT9|A0A8I5QKT9_HUMAN cytochrome-b5	16	2	2	2	18.3	14.874	131	0.65221	8052700	9	894750
H7C2W1;C9K0G7;E9PCG9;Q02338	H7C2W1;C9K0G7;E9PCG9;Q02338	D-beta-hydroxybutyrate dehydrogenase, mitochondrial (Fragment);	BDH1;	tr|H7C2W1|H7C2W1_HUMAN D-beta-hydroxybutyrate dehydrogenase, mitochondrial (Fragment) OS=Homo sapiens OX=9606 GN=BDH1 PE=1 SV=1;tr|C9K0G7|C9K0G7_HUMAN D-beta-hydroxybutyrate dehydrogenase, mitochondrial (Fragment) OS=Homo sapiens OX=9606 GN=BDH1 PE=1 SV=1;	4	3	3	3	23.3	14.514	129	0.64744	18779000	10	1877900
I3L4X5;Q70CQ4	I3L4X5;Q70CQ4	Ubiquitin specific peptidase 31;Ubiquitin carboxyl-terminal hydrolase 31	USP31	tr|I3L4X5|I3L4X5_HUMAN Ubiquitin specific peptidase 31 OS=Homo sapiens OX=9606 GN=USP31 PE=1 SV=1;sp|Q70CQ4|UBP31_HUMAN Ubiquitin carboxyl-terminal hydrolase 31 OS=Homo sapiens OX=9606 GN=USP31 PE=1 SV=2	2	1	1	1	1.6	68.299	645	0.64495	204380000	47	4348600
H0YA22;P36551	H0YA22;P36551	coproporphyrinogen oxidase (Fragment);Oxygen-dependent coproporphyrinogen-III oxidase, mitochondrial	;CPOX	tr|H0YA22|H0YA22_HUMAN coproporphyrinogen oxidase (Fragment) OS=Homo sapiens OX=9606 PE=1 SV=1;sp|P36551|HEM6_HUMAN Oxygen-dependent coproporphyrinogen-III oxidase, mitochondrial OS=Homo sapiens OX=9606 GN=CPOX PE=1 SV=3	2	1	1	1	18.6	8.1112	70	0.64311	607820	5	121560
A0A0A0MRA3;A0A0A0MTS7;Q8WZ42	A0A0A0MRA3;A0A0A0MTS7;Q8WZ42	Titin	TTN	tr|A0A0A0MRA3|A0A0A0MRA3_HUMAN Titin OS=Homo sapiens OX=9606 GN=TTN PE=1 SV=1;tr|A0A0A0MTS7|A0A0A0MTS7_HUMAN Titin OS=Homo sapiens OX=9606 GN=TTN PE=1 SV=1;sp|Q8WZ42|TITIN_HUMAN Titin OS=Homo sapiens OX=9606 GN=TTN PE=1 SV=4	3	1	1	1	0.1	3014	27118	0.6327	6210100	1824	3404.7
P56134	P56134	ATP synthase subunit f, mitochondrial	ATP5MF	sp|P56134|ATPK_HUMAN ATP synthase subunit f, mitochondrial OS=Homo sapiens OX=9606 GN=ATP5MF PE=1 SV=3	1	1	1	1	13.8	10.918	94	0.62849	3914600	4	978660
P46781;B5MCT8;C9JM19	P46781;B5MCT8;C9JM19	Small ribosomal subunit protein uS4;	RPS9;	sp|P46781|RS9_HUMAN Small ribosomal subunit protein uS4 OS=Homo sapiens OX=9606 GN=RPS9 PE=1 SV=3;tr|B5MCT8|B5MCT8_HUMAN Small ribosomal subunit protein uS4 OS=Homo sapiens OX=9606 GN=RPS9 PE=1 SV=1;tr|C9JM19|C9JM19_HUMAN Small ribosomal subunit protein uS	3	4	4	4	18.6	22.591	194	0.62637	48264000	14	3447400
A0AAG2T961;A0AAG2T749;A2NJV5;A0A0A0MRZ7;A0A075B6S6;A0A075B6S2;A0A075B6P5;A0A087WW87;P06310;P01615;P01614	A0AAG2T961;A0AAG2T749;A2NJV5;A0A0A0MRZ7;A0A075B6S6;A0A075B6S2;A0A075B6P5;A0A087WW87;P06310;P01615;P01614	Immunoglobulin kappa variable 2-40;Immunoglobulin kappa variable 2-40 (Fragment);	IGKV2-40;	tr|A0AAG2T961|A0AAG2T961_HUMAN Immunoglobulin kappa variable 2-40 OS=Homo sapiens OX=9606 GN=IGKV2-40 PE=4 SV=1;tr|A0AAG2T749|A0AAG2T749_HUMAN Immunoglobulin kappa variable 2-40 (Fragment) OS=Homo sapiens OX=9606 GN=IGKV2-40 PE=4 SV=1;sp|A2NJV5|KV229_HUMAN	11	1	1	1	12.5	11.434	104	0.62577	5145600	7	735090
K7ER00;Q9Y285;K7ER16;K7EPH2	K7ER00;Q9Y285;K7ER16;K7EPH2	Phenylalanine--tRNA ligase alpha subunit;	FARSA;	tr|K7ER00|K7ER00_HUMAN Phenylalanine--tRNA ligase alpha subunit OS=Homo sapiens OX=9606 GN=FARSA PE=1 SV=1;sp|Q9Y285|SYFA_HUMAN Phenylalanine--tRNA ligase alpha subunit OS=Homo sapiens OX=9606 GN=FARSA PE=1 SV=3;tr|K7ER16|K7ER16_HUMAN Phenylalanine--tRNA l	4	2	2	2	3.3	62.395	548	0.61576	19010000	32	594050
F8W7C6;X1WI28;P27635	F8W7C6;X1WI28;P27635	Large ribosomal subunit protein uL16;Large ribosomal subunit protein uL16 (Fragment);	RPL10;	tr|F8W7C6|F8W7C6_HUMAN Large ribosomal subunit protein uL16 OS=Homo sapiens OX=9606 GN=RPL10 PE=1 SV=2;tr|X1WI28|X1WI28_HUMAN Large ribosomal subunit protein uL16 (Fragment) OS=Homo sapiens OX=9606 GN=RPL10 PE=1 SV=7;sp|P27635|RL10_HUMAN Large ribosomal su	3	1	1	1	8	18.565	163	0.61502	2569300	10	256930
Q7Z7K0	Q7Z7K0	COX assembly mitochondrial protein homolog	CMC1	sp|Q7Z7K0|COXM1_HUMAN COX assembly mitochondrial protein homolog OS=Homo sapiens OX=9606 GN=CMC1 PE=1 SV=1	1	1	1	1	9.4	12.49	106	0.60937	6004300	7	857760
P49207	P49207	Large ribosomal subunit protein eL34	RPL34	sp|P49207|RL34_HUMAN Large ribosomal subunit protein eL34 OS=Homo sapiens OX=9606 GN=RPL34 PE=1 SV=3	1	1	1	1	6.8	13.293	117	0.60527	12447000	6	2074600
C9J4S8;O75426	C9J4S8;O75426	F-box protein 24 (Fragment);F-box only protein 24	FBXO24	tr|C9J4S8|C9J4S8_HUMAN F-box protein 24 (Fragment) OS=Homo sapiens OX=9606 GN=FBXO24 PE=1 SV=8;sp|O75426|FBX24_HUMAN F-box only protein 24 OS=Homo sapiens OX=9606 GN=FBXO24 PE=1 SV=2	2	1	1	1	7	21.423	187	0.60022	5404100	13	415700
Q9Y265;H7C4G5;E7ETR0	Q9Y265;H7C4G5;E7ETR0	RuvB-like 1;RuvB-like helicase (Fragment);RuvB-like helicase	RUVBL1	sp|Q9Y265|RUVB1_HUMAN RuvB-like 1 OS=Homo sapiens OX=9606 GN=RUVBL1 PE=1 SV=1;tr|H7C4G5|H7C4G5_HUMAN RuvB-like helicase (Fragment) OS=Homo sapiens OX=9606 GN=RUVBL1 PE=1 SV=1;tr|E7ETR0|E7ETR0_HUMAN RuvB-like helicase OS=Homo sapiens OX=9606 GN=RUVBL1 PE=1	3	2	2	2	5.7	50.227	456	0.59733	10177000	24	424050
M0R1Z7;M0QZF9;M0R1F0;P07288;M0R294	M0R1Z7;M0QZF9;M0R1F0;P07288;M0R294	Kallikrein related peptidase 3 (Fragment);	KLK3;	tr|M0R1Z7|M0R1Z7_HUMAN Kallikrein related peptidase 3 (Fragment) OS=Homo sapiens OX=9606 GN=KLK3 PE=1 SV=8;tr|M0QZF9|M0QZF9_HUMAN Kallikrein related peptidase 3 (Fragment) OS=Homo sapiens OX=9606 GN=KLK3 PE=1 SV=1;tr|M0R1F0|M0R1F0_HUMAN Kallikrein related	5	2	2	2	16.3	19.094	172	0.59549	5088200	7	547670
B5MBZ8;C9JD73;C9J177;H7C003;Q15435	B5MBZ8;C9JD73;C9J177;H7C003;Q15435	Protein phosphatase 1 regulatory subunit 7;Protein phosphatase 1 regulatory subunit 7 (Fragment);	PPP1R7;	tr|B5MBZ8|B5MBZ8_HUMAN Protein phosphatase 1 regulatory subunit 7 OS=Homo sapiens OX=9606 GN=PPP1R7 PE=1 SV=1;tr|C9JD73|C9JD73_HUMAN Protein phosphatase 1 regulatory subunit 7 (Fragment) OS=Homo sapiens OX=9606 GN=PPP1R7 PE=1 SV=1;tr|C9J177|C9J177_HUMAN Pr	5	1	1	1	4	31.357	274	0.59288	1035900	16	64745
H7C1W2;H0Y5Q7;E9PF84;G5E9Q7;E7EQB8;P51553	H7C1W2;H0Y5Q7;E9PF84;G5E9Q7;E7EQB8;P51553	Isocitrate dehydrogenase (NAD(+)) 3 non-catalytic subunit gamma (Fragment)	IDH3G;	tr|H7C1W2|H7C1W2_HUMAN Isocitrate dehydrogenase (NAD(+)) 3 non-catalytic subunit gamma (Fragment) OS=Homo sapiens OX=9606 GN=IDH3G PE=1 SV=1;tr|H0Y5Q7|H0Y5Q7_HUMAN Isocitrate dehydrogenase (NAD(+)) 3 non-catalytic subunit gamma (Fragment) OS=Homo sapiens O	6	1	1	1	5.5	22.384	199	0.59288	2733400	14	195240
P12273	P12273	Prolactin-inducible protein	PIP	sp|P12273|PIP_HUMAN Prolactin-inducible protein OS=Homo sapiens OX=9606 GN=PIP PE=1 SV=1	1	2	2	2	17.8	16.572	146	0.58239	10240000	12	853300
A0AAG2T928;P01594;P01593	A0AAG2T928;P01594;P01593	Immunoglobulin kappa variable 1-33;	IGKV1-33;	tr|A0AAG2T928|A0AAG2T928_HUMAN Immunoglobulin kappa variable 1-33 OS=Homo sapiens OX=9606 GN=IGKV1-33 PE=4 SV=1;sp|P01594|KV133_HUMAN Immunoglobulin kappa variable 1-33 OS=Homo sapiens OX=9606 GN=IGKV1-33 PE=1 SV=2;sp|P01593|KVD33_HUMAN Immunoglobulin kapp	3	1	1	1	14.8	11.842	108	0.5807	1438100	4	359510
Q5JP53;P07437;Q5ST81;Q9BVA1;Q13885;A0A0B4J269;Q13509;A0A075B736;Q5SQY0;A6NNZ2;Q9H4B7;G3V2A3;G3V5W4;G3V2R8;G3V3R4;G3V2N6	Q5JP53;P07437;Q5ST81;Q9BVA1;Q13885;A0A0B4J269;Q13509;A0A075B736;Q5SQY0;A6NNZ2;Q9H4B7	Tubulin beta chain;	TUBB;	tr|Q5JP53|Q5JP53_HUMAN Tubulin beta chain OS=Homo sapiens OX=9606 GN=TUBB PE=1 SV=1;sp|P07437|TBB5_HUMAN Tubulin beta chain OS=Homo sapiens OX=9606 GN=TUBB PE=1 SV=2;tr|Q5ST81|Q5ST81_HUMAN Tubulin beta chain OS=Homo sapiens OX=9606 GN=TUBB PE=1 SV=1;sp|Q9B	16	8	1	1	18.1	47.766	426	0.57607	6745000	21	321190
A0A075B6V0	A0A075B6V0	T cell receptor alpha joining 16 (Fragment)	TRAJ16	tr|A0A075B6V0|A0A075B6V0_HUMAN T cell receptor alpha joining 16 (Fragment) OS=Homo sapiens OX=9606 GN=TRAJ16 PE=4 SV=1	1	1	1	1	40	2.1395	20	0.57551	423200000	0
Q71U36;F5H5D3;Q9BQE3;P0DPH7;P0DPH8;C9J2C0;A0AAG2UW83;Q9NY65;Q6PEY2;A0A7P0T945;F8VVB9;A6NHL2;A0A7P0TA31;F8VQQ4;V9GZ17;F8VRZ4;F8VS66;C9JDS9;C9K0S6;F8VX09;C9JJQ8;C9JEV8;C9JDL2;F8VWV9;C9JQ00	Q71U36;F5H5D3;Q9BQE3;P0DPH7;P0DPH8;C9J2C0;A0AAG2UW83;Q9NY65;Q6PEY2;A0A7P0T945	Tubulin alpha-1A chain;Tubulin alpha chain;Tubulin alpha-1C chain	TUBA1A;TUBA1C	sp|Q71U36|TBA1A_HUMAN Tubulin alpha-1A chain OS=Homo sapiens OX=9606 GN=TUBA1A PE=1 SV=1;tr|F5H5D3|F5H5D3_HUMAN Tubulin alpha chain OS=Homo sapiens OX=9606 GN=TUBA1C PE=1 SV=1;sp|Q9BQE3|TBA1C_HUMAN Tubulin alpha-1C chain OS=Homo sapiens OX=9606 GN=TUBA1C P	25	10	1	1	25.9	50.135	451	0.57431	1629600	23	70852
A0A1W2PQ43;E9PK09;E9PQN2;E9PKI6;E9PK91;Q9NYF8	A0A1W2PQ43;E9PK09;E9PQN2;E9PKI6;E9PK91;Q9NYF8	BCL2 associated transcription factor 1;BCL2 associated transcription factor 1 (Fragment);	BCLAF1;	tr|A0A1W2PQ43|A0A1W2PQ43_HUMAN BCL2 associated transcription factor 1 OS=Homo sapiens OX=9606 GN=BCLAF1 PE=1 SV=1;tr|E9PK09|E9PK09_HUMAN BCL2 associated transcription factor 1 (Fragment) OS=Homo sapiens OX=9606 GN=BCLAF1 PE=1 SV=8;tr|E9PQN2|E9PQN2_HUMAN BC	6	1	1	1	1.3	80.618	703	0.57093	12913000	40	322830
P62906	P62906	Large ribosomal subunit protein uL1	RPL10A	sp|P62906|RL10A_HUMAN Large ribosomal subunit protein uL1 OS=Homo sapiens OX=9606 GN=RPL10A PE=1 SV=2	1	1	1	1	3.7	24.831	217	0.54891	31418000	13	2416800
Q9NPJ3	Q9NPJ3	Acyl-coenzyme A thioesterase 13	ACOT13	sp|Q9NPJ3|ACO13_HUMAN Acyl-coenzyme A thioesterase 13 OS=Homo sapiens OX=9606 GN=ACOT13 PE=1 SV=1	1	1	1	1	5.7	14.96	140	0.54575	3975800	7	567970
H0Y9S3;A0A494C037;E7EUS2;Q8TBZ0	H0Y9S3;A0A494C037;E7EUS2;Q8TBZ0	Coiled-coil domain containing 110 (Fragment);Coiled-coil domain containing 110;	CCDC110;	tr|H0Y9S3|H0Y9S3_HUMAN Coiled-coil domain containing 110 (Fragment) OS=Homo sapiens OX=9606 GN=CCDC110 PE=1 SV=1;tr|A0A494C037|A0A494C037_HUMAN Coiled-coil domain containing 110 OS=Homo sapiens OX=9606 GN=CCDC110 PE=1 SV=1;tr|E7EUS2|E7EUS2_HUMAN Coiled-coi	4	1	1	1	9.7	14.356	124	0.54471	0	12	0
O75396	O75396	Vesicle-trafficking protein SEC22b	SEC22B	sp|O75396|SC22B_HUMAN Vesicle-trafficking protein SEC22b OS=Homo sapiens OX=9606 GN=SEC22B PE=1 SV=5	1	2	2	2	8.8	24.74	215	0.53819	8458500	14	604180
P61026	P61026	Ras-related protein Rab-10	RAB10	sp|P61026|RAB10_HUMAN Ras-related protein Rab-10 OS=Homo sapiens OX=9606 GN=RAB10 PE=1 SV=1	1	1	1	1	5	22.541	200	0.5347	5936100	17	349180
H0YD97;A0A8C8MSB2;O00330	H0YD97;A0A8C8MSB2;O00330	Pyruvate dehydrogenase complex component X (Fragment);Dihydrolipoamide acetyltransferase component of pyruvate dehydrogenase complex	PDHX;	tr|H0YD97|H0YD97_HUMAN Pyruvate dehydrogenase complex component X (Fragment) OS=Homo sapiens OX=9606 GN=PDHX PE=1 SV=1;tr|A0A8C8MSB2|A0A8C8MSB2_HUMAN Dihydrolipoamide acetyltransferase component of pyruvate dehydrogenase complex OS=Homo sapiens OX=9606 GN=	3	1	1	1	5.3	20.562	189	0.52059	0	10	0
A0A494C0J7;Q08188	A0A494C0J7;Q08188	Transglutaminase-like domain-containing protein;Protein-glutamine gamma-glutamyltransferase E	;TGM3	tr|A0A494C0J7|A0A494C0J7_HUMAN Transglutaminase-like domain-containing protein OS=Homo sapiens OX=9606 PE=3 SV=1;sp|Q08188|TGM3_HUMAN Protein-glutamine gamma-glutamyltransferase E OS=Homo sapiens OX=9606 GN=TGM3 PE=1 SV=4	2	1	1	1	1.5	78.856	712	0.51514	6931400	43	161190
O94826	O94826	Mitochondrial import receptor subunit TOM70	TOMM70	sp|O94826|TOM70_HUMAN Mitochondrial import receptor subunit TOM70 OS=Homo sapiens OX=9606 GN=TOMM70 PE=1 SV=1	1	3	3	3	5.3	67.454	608	0.51503	72994000	34	2064200
H0YIB4;A0A9L9PXJ8;A0A9L9PY11;A0A9L9PX63;Q13242	H0YIB4;A0A9L9PXJ8;A0A9L9PY11;A0A9L9PX63;Q13242	Serine and arginine rich splicing factor 9 (Fragment);Serine and arginine rich splicing factor 9;	SRSF9;	tr|H0YIB4|H0YIB4_HUMAN Serine and arginine rich splicing factor 9 (Fragment) OS=Homo sapiens OX=9606 GN=SRSF9 PE=1 SV=8;tr|A0A9L9PXJ8|A0A9L9PXJ8_HUMAN Serine and arginine rich splicing factor 9 OS=Homo sapiens OX=9606 GN=SRSF9 PE=1 SV=1;tr|A0A9L9PY11|A0A9L	5	1	1	1	11	12.614	109	0.50794	3649800	8	456230
Q9Y399;A0A8Q3SHX8;A0A8Q3SHW9	Q9Y399;A0A8Q3SHX8;A0A8Q3SHW9	Small ribosomal subunit protein uS2m;Mitochondrial ribosomal protein S2;	MRPS2;	sp|Q9Y399|RT02_HUMAN Small ribosomal subunit protein uS2m OS=Homo sapiens OX=9606 GN=MRPS2 PE=1 SV=1;tr|A0A8Q3SHX8|A0A8Q3SHX8_HUMAN Mitochondrial ribosomal protein S2 OS=Homo sapiens OX=9606 GN=MRPS2 PE=1 SV=1;tr|A0A8Q3SHW9|A0A8Q3SHW9_HUMAN Mitochondrial r	3	2	2	2	6.1	33.249	296	0.50603	11009000	21	524220
P63151	P63151	Serine/threonine-protein phosphatase 2A 55 kDa regulatory subunit B alpha isoform	PPP2R2A	sp|P63151|2ABA_HUMAN Serine/threonine-protein phosphatase 2A 55 kDa regulatory subunit B alpha isoform OS=Homo sapiens OX=9606 GN=PPP2R2A PE=1 SV=1	1	1	1	1	2.7	51.691	447	0.50116	2175000	28	77677
K7EQG1;A0A7I2V5X1;Q9NXS2	K7EQG1;A0A7I2V5X1;Q9NXS2	Glutaminyl-peptide cyclotransferase like;glutaminyl-peptide cyclotransferase;	QPCTL;	tr|K7EQG1|K7EQG1_HUMAN Glutaminyl-peptide cyclotransferase like OS=Homo sapiens OX=9606 GN=QPCTL PE=1 SV=1;tr|A0A7I2V5X1|A0A7I2V5X1_HUMAN glutaminyl-peptide cyclotransferase OS=Homo sapiens OX=9606 GN=QPCTL PE=1 SV=1;sp|Q9NXS2|QPCTL_HUMAN Glutaminyl-peptid	3	1	1	1	9.1	13.98	121	0.49912	5888300	9	654260
E9PNW2;E9PQY7;E9PS99;E9PL78;E9PJM1;G3V1B9;E9PMQ9;E9PSI1;O15321	E9PNW2;E9PQY7;E9PS99;E9PL78;E9PJM1;G3V1B9;E9PMQ9;E9PSI1;O15321	Transmembrane 9 superfamily member (Fragment);	TM9SF1;	tr|E9PNW2|E9PNW2_HUMAN Transmembrane 9 superfamily member (Fragment) OS=Homo sapiens OX=9606 GN=TM9SF1 PE=1 SV=8;tr|E9PQY7|E9PQY7_HUMAN Transmembrane 9 superfamily member (Fragment) OS=Homo sapiens OX=9606 GN=TM9SF1 PE=1 SV=1;tr|E9PS99|E9PS99_HUMAN Transme	9	1	1	1	4.3	24.131	207	0.49841	0	12	0
F5H6E2;O00159	F5H6E2;O00159	Myosin IC;Unconventional myosin-Ic	MYO1C	tr|F5H6E2|F5H6E2_HUMAN Myosin IC OS=Homo sapiens OX=9606 GN=MYO1C PE=1 SV=1;sp|O00159|MYO1C_HUMAN Unconventional myosin-Ic OS=Homo sapiens OX=9606 GN=MYO1C PE=1 SV=4	2	2	2	2	2.6	118.99	1039	0.49774	3130900	65	48168
P62995	P62995	Transformer-2 protein homolog beta	TRA2B	sp|P62995|TRA2B_HUMAN Transformer-2 protein homolog beta OS=Homo sapiens OX=9606 GN=TRA2B PE=1 SV=1	1	1	1	1	3.8	33.665	288	0.4972	2022100	12	168510
P55795	P55795	Heterogeneous nuclear ribonucleoprotein H2	HNRNPH2	sp|P55795|HNRH2_HUMAN Heterogeneous nuclear ribonucleoprotein H2 OS=Homo sapiens OX=9606 GN=HNRNPH2 PE=1 SV=1	1	3	1	1	7.6	49.263	449	0.497	2543200	26	97816
A0AA34QVG9;Q96SZ5	A0AA34QVG9;Q96SZ5	2-aminoethanethiol dioxygenase	ADO	tr|A0AA34QVG9|A0AA34QVG9_HUMAN 2-aminoethanethiol dioxygenase OS=Homo sapiens OX=9606 GN=ADO PE=1 SV=1;sp|Q96SZ5|AEDO_HUMAN 2-aminoethanethiol dioxygenase OS=Homo sapiens OX=9606 GN=ADO PE=1 SV=2	2	1	1	1	3.1	32.412	295	0.49473	0	19	0
A0A8I5KXE2;A0A8I5KYJ6;A0A8I5KRV3;A0A8I5KPY2;A0A8I5KXC9;A0A8I5KW00;A0A8I5QKQ5;A0A8I5KNU9;A0A8I5KS72;A0A8I5KW33;A0A8I5KT88;P30101;H7BZJ3;A0A8I5QJM1;A0A8I5KP58	A0A8I5KXE2;A0A8I5KYJ6;A0A8I5KRV3;A0A8I5KPY2;A0A8I5KXC9;A0A8I5KW00;A0A8I5QKQ5;A0A8I5KNU9;A0A8I5KS72;A0A8I5KW33;A0A8I5KT88;P30101;H7BZJ3;A0A8I5QJM1;A0A8I5KP58	Protein disulfide-isomerase A3;	PDIA3;	tr|A0A8I5KXE2|A0A8I5KXE2_HUMAN Protein disulfide-isomerase A3 OS=Homo sapiens OX=9606 GN=PDIA3 PE=1 SV=1;tr|A0A8I5KYJ6|A0A8I5KYJ6_HUMAN Protein disulfide-isomerase A3 OS=Homo sapiens OX=9606 GN=PDIA3 PE=1 SV=1;tr|A0A8I5KRV3|A0A8I5KRV3_HUMAN Protein disulfi	15	2	2	2	5.8	38.191	343	0.49342	9447400	25	377900
M0R0K9;Q13263	M0R0K9;Q13263	Tripartite motif containing 28 (Fragment);Transcription intermediary factor 1-beta	TRIM28	tr|M0R0K9|M0R0K9_HUMAN Tripartite motif containing 28 (Fragment) OS=Homo sapiens OX=9606 GN=TRIM28 PE=1 SV=1;sp|Q13263|TIF1B_HUMAN Transcription intermediary factor 1-beta OS=Homo sapiens OX=9606 GN=TRIM28 PE=1 SV=5	2	1	1	1	4.3	48.434	460	0.48917	3240200	20	162010
C9J592;C9IZZ0;A0A6Q8PG52;A0A6Q8PH84;P51149;C9J7D1;C9J4S4;C9J4V0;C9J8S3;A0A6Q8PGE6	C9J592;C9IZZ0;A0A6Q8PG52;A0A6Q8PH84;P51149;C9J7D1;C9J4S4;C9J4V0;C9J8S3;A0A6Q8PGE6	Ras-related protein Rab-7a (Fragment);Ras-related protein Rab-7a;	RAB7A;	tr|C9J592|C9J592_HUMAN Ras-related protein Rab-7a (Fragment) OS=Homo sapiens OX=9606 GN=RAB7A PE=1 SV=1;tr|C9IZZ0|C9IZZ0_HUMAN Ras-related protein Rab-7a OS=Homo sapiens OX=9606 GN=RAB7A PE=1 SV=2;tr|A0A6Q8PG52|A0A6Q8PG52_HUMAN Ras-related protein Rab-7a O	10	2	2	2	16	17.037	150	0.48843	7285400	13	560410
A0A7I2V538;A0A7I2V5A1;A0A7I2V3U0;A0A7I2V614;A0A7I2V586;A0A7I2V5T4;A0A7I2V3F1;A2A274;Q99798;A0A7I2V3U7;A0A7I2V4I8;A0A7I2V5W7;A0A7I2V3C8;A0A7I2V6A6	A0A7I2V538;A0A7I2V5A1;A0A7I2V3U0;A0A7I2V614;A0A7I2V586;A0A7I2V5T4;A0A7I2V3F1;A2A274;Q99798;A0A7I2V3U7;A0A7I2V4I8;A0A7I2V5W7;A0A7I2V3C8;A0A7I2V6A6	Aconitase 2;Aconitate hydratase, mitochondrial;	ACO2;	tr|A0A7I2V538|A0A7I2V538_HUMAN Aconitase 2 OS=Homo sapiens OX=9606 GN=ACO2 PE=1 SV=1;tr|A0A7I2V5A1|A0A7I2V5A1_HUMAN Aconitate hydratase, mitochondrial OS=Homo sapiens OX=9606 GN=ACO2 PE=1 SV=1;tr|A0A7I2V3U0|A0A7I2V3U0_HUMAN Aconitate hydratase, mitochondri	14	2	2	2	6	52.861	487	0.4812	12753000	25	272420
A0AAG2SVT6;P0DP03;A0A0B4J1V0;A0A0B4J1V6;A0A0B4J1Y9;A0A075B6Q5;P0DP04;A0A0B4J1X8;A0A0J9YY99;A0A0J9YX35;P0DP02;A0A0C4DH32;A0A0B4J2B5;A0A0B4J1V1;A0A0B4J1X5;A0A0A0MS15;A0A075B7F1;A0AAG2SXZ4;A0A4W8ZXM2;S4R3C0;A0A0C4DH42;A0A0C4DH36;P0DTE1;A0A075B7F0;P01766;P01780;P01782;P01764;P01768;P01772;P01767;P01763;P01762	A0AAG2SVT6;P0DP03;A0A0B4J1V0;A0A0B4J1V6;A0A0B4J1Y9;A0A075B6Q5;P0DP04;A0A0B4J1X8;A0A0J9YY99;A0A0J9YX35;P0DP02;A0A0C4DH32;A0A0B4J2B5;A0A0B4J1V1;A0A0B4J1X5;A0A0A0MS15;A0A075B7F1;A0AAG2SXZ4;A0A4W8ZXM2;S4R3C0;A0A0C4DH42;A0A0C4DH36;P0DTE1;A0A075B7F0;P01766;P01780;P01782;P01764;P01768;P01772;P01767;P01763;P01762	Uncharacterized protein;Immunoglobulin heavy variable 3-30-5;	;IGHV3-30-5	tr|A0AAG2SVT6|A0AAG2SVT6_HUMAN Uncharacterized protein OS=Homo sapiens OX=9606 PE=4 SV=1;sp|P0DP03|HVC05_HUMAN Immunoglobulin heavy variable 3-30-5 OS=Homo sapiens OX=9606 GN=IGHV3-30-5 PE=3 SV=1;sp|A0A0B4J1V0|HV315_HUMAN Immunoglobulin heavy variable 3-15	33	1	1	1	7.3	10.455	96	0.48091	149080000	5	29815000
F8VVD5	F8VVD5	Coenzyme Q5, methyltransferase (Fragment)	COQ5	tr|F8VVD5|F8VVD5_HUMAN Coenzyme Q5, methyltransferase (Fragment) OS=Homo sapiens OX=9606 GN=COQ5 PE=1 SV=1	1	1	1	1	8.8	9.9155	91	0.47994	3666400	6	611060
E9PM69	E9PM69	Proteasome 26S subunit, ATPase 3	PSMC3	tr|E9PM69|E9PM69_HUMAN Proteasome 26S subunit, ATPase 3 OS=Homo sapiens OX=9606 GN=PSMC3 PE=1 SV=1	1	1	1	1	5.5	44.323	397	0.47715	3123700	27	115690
A0A6I8PRN4;A0A6I8PTT9;Q06210	A0A6I8PRN4;A0A6I8PTT9;Q06210	glutamine--fructose-6-phosphate transaminase (isomerizing)	GFPT1	tr|A0A6I8PRN4|A0A6I8PRN4_HUMAN glutamine--fructose-6-phosphate transaminase (isomerizing) OS=Homo sapiens OX=9606 GN=GFPT1 PE=1 SV=1;tr|A0A6I8PTT9|A0A6I8PTT9_HUMAN glutamine--fructose-6-phosphate transaminase (isomerizing) OS=Homo sapiens OX=9606 GN=GFPT1	3	1	1	1	2.5	68.541	609	0.47462	2335100	42	55599
A0A3B3ITP4;Q495G5;Q8IVH4;D6RIS5	A0A3B3ITP4;Q495G5;Q8IVH4;D6RIS5	Metabolism of cobalamin associated A;MMAA protein;	MMAA;	tr|A0A3B3ITP4|A0A3B3ITP4_HUMAN Metabolism of cobalamin associated A OS=Homo sapiens OX=9606 GN=MMAA PE=1 SV=1;tr|Q495G5|Q495G5_HUMAN MMAA protein OS=Homo sapiens OX=9606 GN=MMAA PE=1 SV=1;sp|Q8IVH4|MMAA_HUMAN Methylmalonic aciduria type A protein, mitochon	4	2	2	2	5.3	44.22	396	0.47171	2405100	24	100210
Q9NZT1	Q9NZT1	Calmodulin-like protein 5	CALML5	sp|Q9NZT1|CALL5_HUMAN Calmodulin-like protein 5 OS=Homo sapiens OX=9606 GN=CALML5 PE=1 SV=2	1	1	1	1	8.9	15.892	146	0.46951	28624000	9	3180500
F6RU00;B4DQA8;K7EJC8;E9PCW1;O95249	F6RU00;B4DQA8;K7EJC8;E9PCW1;O95249	Golgi SNAP receptor complex member 1;	GOSR1;	tr|F6RU00|F6RU00_HUMAN Golgi SNAP receptor complex member 1 OS=Homo sapiens OX=9606 GN=GOSR1 PE=1 SV=1;tr|B4DQA8|B4DQA8_HUMAN Golgi SNAP receptor complex member 1 OS=Homo sapiens OX=9606 GN=GOSR1 PE=1 SV=1;tr|K7EJC8|K7EJC8_HUMAN Golgi SNAP receptor complex	5	1	1	1	16	9.4134	81	0.46841	1200900	5	240180
Q13595	Q13595	Transformer-2 protein homolog alpha	TRA2A	sp|Q13595|TRA2A_HUMAN Transformer-2 protein homolog alpha OS=Homo sapiens OX=9606 GN=TRA2A PE=1 SV=1	1	1	1	1	5	32.688	282	0.46814	7246000	16	452880
O60701	O60701	UDP-glucose 6-dehydrogenase	UGDH	sp|O60701|UGDH_HUMAN UDP-glucose 6-dehydrogenase OS=Homo sapiens OX=9606 GN=UGDH PE=1 SV=1	1	1	1	1	2.6	55.023	494	0.46173	2902800	34	85375
Q9H0A0;E9PMU0;E9PJN6	Q9H0A0;E9PMU0;E9PJN6	RNA cytidine acetyltransferase;N-acetyltransferase 10;N-acetyltransferase 10 (Fragment)	NAT10;	sp|Q9H0A0|NAT10_HUMAN RNA cytidine acetyltransferase OS=Homo sapiens OX=9606 GN=NAT10 PE=1 SV=2;tr|E9PMU0|E9PMU0_HUMAN N-acetyltransferase 10 OS=Homo sapiens OX=9606 GN=NAT10 PE=1 SV=1;tr|E9PJN6|E9PJN6_HUMAN N-acetyltransferase 10 (Fragment) OS=Homo sapien	3	2	2	2	2	115.73	1025	0.46008	5054100	58	87140
Q9UPM8	Q9UPM8	AP-4 complex subunit epsilon-1	AP4E1	sp|Q9UPM8|AP4E1_HUMAN AP-4 complex subunit epsilon-1 OS=Homo sapiens OX=9606 GN=AP4E1 PE=1 SV=2	1	1	1	1	0.9	127.29	1137	0.45672	649190000	59	11003000
J3QQH7;J3QLE9;E9PJ21;A0A087WWI4;A0A0G2JRS0;A0A8Q3SHG4;A0A087X054;K7EQK2;A0A494C039;Q9Y4L1	J3QQH7;J3QLE9;E9PJ21;A0A087WWI4;A0A0G2JRS0;A0A8Q3SHG4;A0A087X054;K7EQK2;A0A494C039;Q9Y4L1	Hypoxia up-regulated protein 1 (Fragment);	HYOU1;	tr|J3QQH7|J3QQH7_HUMAN Hypoxia up-regulated protein 1 (Fragment) OS=Homo sapiens OX=9606 GN=HYOU1 PE=1 SV=3;tr|J3QLE9|J3QLE9_HUMAN Hypoxia up-regulated protein 1 (Fragment) OS=Homo sapiens OX=9606 GN=HYOU1 PE=1 SV=2;tr|E9PJ21|E9PJ21_HUMAN Hypoxia up-regula	10	1	1	1	1.8	67.249	602	0.44912	3905100	33	118340
M0QY80;M0QXB5;O95571	M0QY80;M0QXB5;O95571	ETHE1 persulfide dioxygenase;	ETHE1;	tr|M0QY80|M0QY80_HUMAN ETHE1 persulfide dioxygenase OS=Homo sapiens OX=9606 GN=ETHE1 PE=1 SV=1;tr|M0QXB5|M0QXB5_HUMAN ETHE1 persulfide dioxygenase OS=Homo sapiens OX=9606 GN=ETHE1 PE=1 SV=1;sp|O95571|ETHE1_HUMAN Persulfide dioxygenase ETHE1, mitochondrial	3	1	1	1	14.7	10.632	95	0.44672	4853000	6	808830
H3BSW3;H3BQF1;H3BQZ9;H3BQB1;P07741	H3BSW3;H3BQF1;H3BQZ9;H3BQB1;P07741	adenine phosphoribosyltransferase;adenine phosphoribosyltransferase (Fragment);	APRT;	tr|H3BSW3|H3BSW3_HUMAN adenine phosphoribosyltransferase OS=Homo sapiens OX=9606 GN=APRT PE=1 SV=1;tr|H3BQF1|H3BQF1_HUMAN adenine phosphoribosyltransferase (Fragment) OS=Homo sapiens OX=9606 GN=APRT PE=1 SV=8;tr|H3BQZ9|H3BQZ9_HUMAN adenine phosphoribosyltr	5	1	1	1	20.6	6.9189	63	0.44662	1518900	7	216980
Q5T8R3;Q5T8R5;P53985	Q5T8R3;Q5T8R5;P53985	Monocarboxylate transporter 1 (Fragment);	SLC16A1;	tr|Q5T8R3|Q5T8R3_HUMAN Monocarboxylate transporter 1 (Fragment) OS=Homo sapiens OX=9606 GN=SLC16A1 PE=1 SV=1;tr|Q5T8R5|Q5T8R5_HUMAN Monocarboxylate transporter 1 (Fragment) OS=Homo sapiens OX=9606 GN=SLC16A1 PE=1 SV=1;sp|P53985|MOT1_HUMAN Monocarboxylate t	3	1	1	1	4.1	31.689	296	0.44549	3951200	6	658530
Q8WVV4	Q8WVV4	Protein POF1B	POF1B	sp|Q8WVV4|POF1B_HUMAN Protein POF1B OS=Homo sapiens OX=9606 GN=POF1B PE=1 SV=3	1	1	1	1	1.7	68.064	589	0.44499	6162600	31	198790
I3L2W1;A0A0D9SGC3;A0A5F9ZHP6;A0A5K1VW72;J3QRD1;A0A5F9ZI12;A0A5F9ZHI5;A0A5F9ZGX4;A0A5F9ZHN9;P51648	I3L2W1;A0A0D9SGC3;A0A5F9ZHP6;A0A5K1VW72;J3QRD1;A0A5F9ZI12;A0A5F9ZHI5;A0A5F9ZGX4;A0A5F9ZHN9;P51648	Aldehyde dehydrogenase family 3 member A2;	ALDH3A2;	tr|I3L2W1|I3L2W1_HUMAN Aldehyde dehydrogenase family 3 member A2 OS=Homo sapiens OX=9606 GN=ALDH3A2 PE=1 SV=2;tr|A0A0D9SGC3|A0A0D9SGC3_HUMAN Aldehyde dehydrogenase family 3 member A2 OS=Homo sapiens OX=9606 GN=ALDH3A2 PE=1 SV=1;tr|A0A5F9ZHP6|A0A5F9ZHP6_HUM	10	1	1	1	15.8	8.4707	76	0.44425	2150000	4	537510
H7C2U6;Q9BPW8;F8WCR5;C9JDV8	H7C2U6;Q9BPW8;F8WCR5	Nipsnap homolog 1 (Fragment);Protein NipSnap homolog 1;Nipsnap homolog 1	NIPSNAP1;	tr|H7C2U6|H7C2U6_HUMAN Nipsnap homolog 1 (Fragment) OS=Homo sapiens OX=9606 GN=NIPSNAP1 PE=1 SV=1;sp|Q9BPW8|NIPS1_HUMAN Protein NipSnap homolog 1 OS=Homo sapiens OX=9606 GN=NIPSNAP1 PE=1 SV=1;tr|F8WCR5|F8WCR5_HUMAN Nipsnap homolog 1 OS=Homo sapiens OX=9606	4	3	2	2	12.2	25.497	221	0.44395	8727000	17	513350
Q5HY57;P50402	Q5HY57;P50402	Emerin	EMD	tr|Q5HY57|Q5HY57_HUMAN Emerin OS=Homo sapiens OX=9606 GN=EMD PE=1 SV=1;sp|P50402|EMD_HUMAN Emerin OS=Homo sapiens OX=9606 GN=EMD PE=1 SV=1	2	1	1	1	4.6	24.938	219	0.44045	12048000	11	1095300
H7C0R7;Q9UHQ9	H7C0R7;Q9UHQ9	cytochrome-b5 reductase (Fragment);NADH-cytochrome b5 reductase 1	CYB5R1	tr|H7C0R7|H7C0R7_HUMAN cytochrome-b5 reductase (Fragment) OS=Homo sapiens OX=9606 GN=CYB5R1 PE=1 SV=1;sp|Q9UHQ9|NB5R1_HUMAN NADH-cytochrome b5 reductase 1 OS=Homo sapiens OX=9606 GN=CYB5R1 PE=1 SV=1	2	1	1	1	4.9	24.793	226	0.43862	5568900	15	371260
F5H124;F5H6N1;Q96A72	F5H124;F5H6N1;Q96A72	Mago homolog B, exon junction complex subunit;	MAGOHB;	tr|F5H124|F5H124_HUMAN Mago homolog B, exon junction complex subunit OS=Homo sapiens OX=9606 GN=MAGOHB PE=1 SV=1;tr|F5H6N1|F5H6N1_HUMAN Mago homolog B, exon junction complex subunit OS=Homo sapiens OX=9606 GN=MAGOHB PE=1 SV=1;sp|Q96A72|MGN2_HUMAN Protein m	3	1	1	1	11.1	9.4928	81	0.43734	2388400	6	398070
A0A6I8PLB8;A0A6I8PL42;B4DER1;A0A6I8PIT3;A0A6I8PIV1;Q9P2J5;A0A6I8PRU9;A0A6I8PTV8;A0A6I8PIP7;A0A6I8PLB3;A0A6I8PS05;A0A6I8PRS0	A0A6I8PLB8;A0A6I8PL42;B4DER1;A0A6I8PIT3;A0A6I8PIV1;Q9P2J5;A0A6I8PRU9;A0A6I8PTV8;A0A6I8PIP7;A0A6I8PLB3;A0A6I8PS05;A0A6I8PRS0	leucine--tRNA ligase	LARS1;	tr|A0A6I8PLB8|A0A6I8PLB8_HUMAN leucine--tRNA ligase OS=Homo sapiens OX=9606 GN=LARS1 PE=1 SV=1;tr|A0A6I8PL42|A0A6I8PL42_HUMAN leucine--tRNA ligase OS=Homo sapiens OX=9606 GN=LARS1 PE=1 SV=1;tr|B4DER1|B4DER1_HUMAN leucine--tRNA ligase OS=Homo sapiens OX=960	12	2	2	2	2.2	127.15	1112	0.42762	7004900	62	112980
Q8N4B1	Q8N4B1	Sesquipedalian-1	PHETA1	sp|Q8N4B1|SESQ1_HUMAN Sesquipedalian-1 OS=Homo sapiens OX=9606 GN=PHETA1 PE=1 SV=1	1	1	1	1	4	27.215	249	0.42465	19177000	13	1475200
P30837	P30837	Aldehyde dehydrogenase X, mitochondrial	ALDH1B1	sp|P30837|AL1B1_HUMAN Aldehyde dehydrogenase X, mitochondrial OS=Homo sapiens OX=9606 GN=ALDH1B1 PE=1 SV=4	1	1	1	1	1.9	57.249	517	0.42283	1017000	26	39117
M0R2N5;Q9NZ01	M0R2N5;Q9NZ01	very-long-chain enoyl-CoA reductase;Very-long-chain enoyl-CoA reductase	TECR	tr|M0R2N5|M0R2N5_HUMAN very-long-chain enoyl-CoA reductase OS=Homo sapiens OX=9606 GN=TECR PE=1 SV=1;sp|Q9NZ01|TECR_HUMAN Very-long-chain enoyl-CoA reductase OS=Homo sapiens OX=9606 GN=TECR PE=1 SV=1	2	1	1	1	2.9	39.967	346	0.41677	0	18	0
P16152;E9PQ63;A8MTM1;O75828	P16152;E9PQ63;A8MTM1;O75828	Carbonyl reductase [NADPH] 1;Carbonyl reductase 1	CBR1	sp|P16152|CBR1_HUMAN Carbonyl reductase [NADPH] 1 OS=Homo sapiens OX=9606 GN=CBR1 PE=1 SV=3;tr|E9PQ63|E9PQ63_HUMAN Carbonyl reductase 1 OS=Homo sapiens OX=9606 GN=CBR1 PE=1 SV=1;tr|A8MTM1|A8MTM1_HUMAN Carbonyl reductase 1 OS=Homo sapiens OX=9606 GN=CBR1 PE	4	2	2	2	9.7	30.375	277	0.41129	7201900	18	400100
H0YM31;Q16822	H0YM31;Q16822	phosphoenolpyruvate carboxykinase (GTP);Phosphoenolpyruvate carboxykinase [GTP], mitochondrial	PCK2	tr|H0YM31|H0YM31_HUMAN phosphoenolpyruvate carboxykinase (GTP) OS=Homo sapiens OX=9606 GN=PCK2 PE=1 SV=2;sp|Q16822|PCKGM_HUMAN Phosphoenolpyruvate carboxykinase [GTP], mitochondrial OS=Homo sapiens OX=9606 GN=PCK2 PE=1 SV=4	2	2	2	2	4.7	54.644	509	0.41074	6296300	30	209880
O43819	O43819	Protein SCO2 homolog, mitochondrial	SCO2	sp|O43819|SCO2_HUMAN Protein SCO2 homolog, mitochondrial OS=Homo sapiens OX=9606 GN=SCO2 PE=1 SV=3	1	1	1	1	3.8	29.81	266	0.41063	8002100	18	444560
B1ALA9;A0A2R8Y7H4;P60891;Q15244;A0A6Q8PGF9;A0A6Q8PG13;A0A6Q8PGX9;A0A6Q8PHI4;A0A6Q8PGP2;A0A6Q8PHK9;B1ALA7;A0A0B4J207;P21108	B1ALA9;A0A2R8Y7H4;P60891;Q15244;A0A6Q8PGF9;A0A6Q8PG13;A0A6Q8PGX9;A0A6Q8PHI4;A0A6Q8PGP2;A0A6Q8PHK9;B1ALA7;A0A0B4J207;P21108	Ribose-phosphate pyrophosphokinase 1;Ribose-phosphate pyrophosphokinase;	PRPS1;	tr|B1ALA9|B1ALA9_HUMAN Ribose-phosphate pyrophosphokinase 1 OS=Homo sapiens OX=9606 GN=PRPS1 PE=1 SV=2;tr|A0A2R8Y7H4|A0A2R8Y7H4_HUMAN Ribose-phosphate pyrophosphokinase OS=Homo sapiens OX=9606 GN=PRPS1 PE=1 SV=1;sp|P60891|PRPS1_HUMAN Ribose-phosphate pyrop	13	2	2	2	9.1	31.392	285	0.4087	8917900	19	469360
Q92616	Q92616	Stalled ribosome sensor GCN1	GCN1	sp|Q92616|GCN1_HUMAN Stalled ribosome sensor GCN1 OS=Homo sapiens OX=9606 GN=GCN1 PE=1 SV=7	1	1	1	1	0.3	292.71	2671	0.40369	58714000	174	337440
A0A0G2JRI7;A0A0G2JQ62;Q8NF37	A0A0G2JRI7;A0A0G2JQ62;Q8NF37	Lysophosphatidylcholine acyltransferase 1;Lysophosphatidylcholine acyltransferase 1 (Fragment);	LPCAT1;	tr|A0A0G2JRI7|A0A0G2JRI7_HUMAN Lysophosphatidylcholine acyltransferase 1 OS=Homo sapiens OX=9606 GN=LPCAT1 PE=1 SV=1;tr|A0A0G2JQ62|A0A0G2JQ62_HUMAN Lysophosphatidylcholine acyltransferase 1 (Fragment) OS=Homo sapiens OX=9606 GN=LPCAT1 PE=1 SV=1;sp|Q8NF37|P	3	1	1	1	5.1	25.74	234	0.39542	671280	8	83909
E7ETK5;A0A7I2YQK5;A0A7I2V2T3;H0Y4R1;A0A994J749;P12268	E7ETK5;A0A7I2YQK5;A0A7I2V2T3;H0Y4R1;A0A994J749;P12268	Inosine-5-monophosphate dehydrogenase;	IMPDH2;	tr|E7ETK5|E7ETK5_HUMAN Inosine-5-monophosphate dehydrogenase OS=Homo sapiens OX=9606 GN=IMPDH2 PE=1 SV=2;tr|A0A7I2YQK5|A0A7I2YQK5_HUMAN Inosine-5-monophosphate dehydrogenase OS=Homo sapiens OX=9606 GN=IMPDH2 PE=1 SV=1;tr|A0A7I2V2T3|A0A7I2V2T3_HUMAN Inosi	6	3	3	3	7.4	53.026	489	0.39056	21222000	27	786000
F8WEA1;A0A0B4J1Z1;C9JAB2;Q16629	F8WEA1;A0A0B4J1Z1;C9JAB2;Q16629	Serine and arginine rich splicing factor 7;	SRSF7;	tr|F8WEA1|F8WEA1_HUMAN Serine and arginine rich splicing factor 7 OS=Homo sapiens OX=9606 GN=SRSF7 PE=1 SV=1;tr|A0A0B4J1Z1|A0A0B4J1Z1_HUMAN Serine and arginine rich splicing factor 7 OS=Homo sapiens OX=9606 GN=SRSF7 PE=1 SV=1;tr|C9JAB2|C9JAB2_HUMAN Serine	4	1	1	1	17.6	6.4141	51	0.38859	0	3	0
A6NLM8;P51571	A6NLM8;P51571	Translocon-associated protein subunit delta	SSR4	tr|A6NLM8|A6NLM8_HUMAN Translocon-associated protein subunit delta OS=Homo sapiens OX=9606 GN=SSR4 PE=1 SV=1;sp|P51571|SSRD_HUMAN Translocon-associated protein subunit delta OS=Homo sapiens OX=9606 GN=SSR4 PE=1 SV=1	2	1	1	1	7.4	16.245	148	0.3874	1582900	6	263820
H3BV11;H3BRI8;H3BM93;H3BVG0;Q8N1F7	H3BV11;H3BRI8;H3BM93;H3BVG0;Q8N1F7	Nuclear pore complex protein Nup93 (Fragment);	NUP93;	tr|H3BV11|H3BV11_HUMAN Nuclear pore complex protein Nup93 (Fragment) OS=Homo sapiens OX=9606 GN=NUP93 PE=1 SV=1;tr|H3BRI8|H3BRI8_HUMAN Nuclear pore complex protein Nup93 (Fragment) OS=Homo sapiens OX=9606 GN=NUP93 PE=1 SV=1;tr|H3BM93|H3BM93_HUMAN Nuclear p	5	1	1	1	8.1	15.23	136	0.3874	2200600	9	244510
Q6P2S0;Q659G3;E9PE20;P49458	Q6P2S0;Q659G3;E9PE20;P49458	Signal recognition particle 9 kDa protein;	SRP9;	tr|Q6P2S0|Q6P2S0_HUMAN Signal recognition particle 9 kDa protein OS=Homo sapiens OX=9606 GN=SRP9 PE=1 SV=1;tr|Q659G3|Q659G3_HUMAN Signal recognition particle 9 kDa protein OS=Homo sapiens OX=9606 GN=SRP9 PE=1 SV=1;tr|E9PE20|E9PE20_HUMAN Signal recognition	4	1	1	1	18.4	5.7685	49	0.3842	0	4	0
H0Y938;H0YAC7;P35606;D6RBZ7;D6RCL6;D6RBG7;D6RBT6;D6R997;A0A7I2V3G0;A0A7I2YQF9;A0A7I2V258	H0Y938;H0YAC7;P35606;D6RBZ7;D6RCL6;D6RBG7;D6RBT6;D6R997;A0A7I2V3G0;A0A7I2YQF9;A0A7I2V258	Coatomer subunit beta	COPB2	tr|H0Y938|H0Y938_HUMAN Coatomer subunit beta OS=Homo sapiens OX=9606 GN=COPB2 PE=1 SV=2;tr|H0YAC7|H0YAC7_HUMAN Coatomer subunit beta OS=Homo sapiens OX=9606 GN=COPB2 PE=1 SV=2;sp|P35606|COPB2_HUMAN Coatomer subunit beta OS=Homo sapiens OX=9606 GN=COPB2	11	2	2	2	2.2	101.53	898	0.38166	7861200	54	145580
A2A2M1;F2Z2E7;Q9Y697;F8WER8;F8WB23;Q8WV90	A2A2M1;F2Z2E7;Q9Y697;F8WER8;F8WB23;Q8WV90	NFS1 cysteine desulfurase (Fragment);NFS1 cysteine desulfurase;Cysteine desulfurase	NFS1;	tr|A2A2M1|A2A2M1_HUMAN NFS1 cysteine desulfurase (Fragment) OS=Homo sapiens OX=9606 GN=NFS1 PE=1 SV=8;tr|F2Z2E7|F2Z2E7_HUMAN NFS1 cysteine desulfurase OS=Homo sapiens OX=9606 GN=NFS1 PE=1 SV=1;sp|Q9Y697|NFS1_HUMAN Cysteine desulfurase OS=Homo sapiens OX=96	6	2	2	2	20.6	12.081	107	0.37863	9121700	7	1303100
E9PLD1;P22307	E9PLD1;P22307	propanoyl-CoA C-acyltransferase;Sterol carrier protein 2	SCP2	tr|E9PLD1|E9PLD1_HUMAN propanoyl-CoA C-acyltransferase OS=Homo sapiens OX=9606 GN=SCP2 PE=1 SV=1;sp|P22307|SCP2_HUMAN Sterol carrier protein 2 OS=Homo sapiens OX=9606 GN=SCP2 PE=1 SV=2	2	1	1	1	2.7	39.553	366	0.37045	992570	18	55143
P07305	P07305	Histone H1.0	H1-0	sp|P07305|H10_HUMAN Histone H1.0 OS=Homo sapiens OX=9606 GN=H1-0 PE=1 SV=3	1	1	1	1	4.1	20.863	194	0.36601	0	7	0
S4R3N9;A0A8V8TP06;Q9BWM7;A0A8V8TM72	S4R3N9;A0A8V8TP06;Q9BWM7;A0A8V8TM72	Sideroflexin-3;Sidoreflexin;	SFXN3;	tr|S4R3N9|S4R3N9_HUMAN Sideroflexin-3 OS=Homo sapiens OX=9606 GN=SFXN3 PE=1 SV=1;tr|A0A8V8TP06|A0A8V8TP06_HUMAN Sidoreflexin OS=Homo sapiens OX=9606 GN=SFXN3 PE=1 SV=1;sp|Q9BWM7|SFXN3_HUMAN Sideroflexin-3 OS=Homo sapiens OX=9606 GN=SFXN3 PE=1 SV=3;tr|A0A8V	4	2	2	2	12.4	19.605	177	0.35968	10386000	13	798930
O75628	O75628	GTP-binding protein REM 1	REM1	sp|O75628|REM1_HUMAN GTP-binding protein REM 1 OS=Homo sapiens OX=9606 GN=REM1 PE=1 SV=2	1	1	1	1	3	32.947	298	0.35817	94419000	19	4969400
X1WI22;D6RAA2;Q5SQT8;D6RDB2;D6RD69;Q9Y6B6;Q9NR31	X1WI22;D6RAA2;Q5SQT8;D6RDB2;D6RD69;Q9Y6B6;Q9NR31	small monomeric GTPase (Fragment);small monomeric GTPase	SAR1A;SAR1B;	tr|X1WI22|X1WI22_HUMAN small monomeric GTPase (Fragment) OS=Homo sapiens OX=9606 GN=SAR1A PE=1 SV=7;tr|D6RAA2|D6RAA2_HUMAN small monomeric GTPase (Fragment) OS=Homo sapiens OX=9606 GN=SAR1B PE=1 SV=1;tr|Q5SQT8|Q5SQT8_HUMAN small monomeric GTPase OS=Homo sa	7	1	1	1	22	5.7567	50	0.35659	6845300	3	2281800
E9PNS2;E9PIC4;E9PNS6;Q09028	E9PNS2;E9PIC4;E9PNS6;Q09028	RB binding protein 4, chromatin remodeling factor;	RBBP4;	tr|E9PNS2|E9PNS2_HUMAN RB binding protein 4, chromatin remodeling factor OS=Homo sapiens OX=9606 GN=RBBP4 PE=1 SV=1;tr|E9PIC4|E9PIC4_HUMAN RB binding protein 4, chromatin remodeling factor OS=Homo sapiens OX=9606 GN=RBBP4 PE=1 SV=1;tr|E9PNS6|E9PNS6_HUMAN R	4	1	1	1	22.6	7.5495	62	0.35491	2034600	3	678190
G3V3D2;G3V5V8;G3V5H6;G3V2V4;G3V287;G3V4A9;G3V2E1;Q9P0W8	G3V3D2;G3V5V8;G3V5H6;G3V2V4;G3V287;G3V4A9;G3V2E1;Q9P0W8	Spermatogenesis associated 7	SPATA7;	tr|G3V3D2|G3V3D2_HUMAN Spermatogenesis associated 7 OS=Homo sapiens OX=9606 GN=SPATA7 PE=1 SV=1;tr|G3V5V8|G3V5V8_HUMAN Spermatogenesis associated 7 OS=Homo sapiens OX=9606 GN=SPATA7 PE=1 SV=1;tr|G3V5H6|G3V5H6_HUMAN Spermatogenesis associated 7 OS=Homo sapi	8	1	1	1	16.7	4.7625	42	0.35455	28870000	4	7217600
A0A0A0MRJ7;P12259	A0A0A0MRJ7;P12259	Coagulation factor V	F5	tr|A0A0A0MRJ7|A0A0A0MRJ7_HUMAN Coagulation factor V OS=Homo sapiens OX=9606 GN=F5 PE=1 SV=1;sp|P12259|FA5_HUMAN Coagulation factor V OS=Homo sapiens OX=9606 GN=F5 PE=1 SV=4	2	1	1	1	0.6	252.23	2229	0.3532	2152400	101	21311
C9JA17;C9JVW8;A0A994J477;A0A994J738;P38606	C9JA17;C9JVW8;A0A994J477;A0A994J738;P38606	H(+)-transporting two-sector ATPase;H(+)-transporting two-sector ATPase (Fragment);	ATP6V1A;	tr|C9JA17|C9JA17_HUMAN H(+)-transporting two-sector ATPase OS=Homo sapiens OX=9606 GN=ATP6V1A PE=1 SV=8;tr|C9JVW8|C9JVW8_HUMAN H(+)-transporting two-sector ATPase (Fragment) OS=Homo sapiens OX=9606 GN=ATP6V1A PE=1 SV=1;tr|A0A994J477|A0A994J477_HUMAN H(+)-t	5	1	1	1	4.9	20.14	184	0.3525	0	11	0
Q9BQG0;I3L1L3;I3L2H8	Q9BQG0;I3L1L3;I3L2H8	Myb-binding protein 1A;MYB binding protein 1a (Fragment)	MYBBP1A;	sp|Q9BQG0|MBB1A_HUMAN Myb-binding protein 1A OS=Homo sapiens OX=9606 GN=MYBBP1A PE=1 SV=2;tr|I3L1L3|I3L1L3_HUMAN MYB binding protein 1a (Fragment) OS=Homo sapiens OX=9606 GN=MYBBP1A PE=1 SV=1;tr|I3L2H8|I3L2H8_HUMAN MYB binding protein 1a (Fragment) OS=Homo	3	2	2	2	1.5	148.85	1328	0.35183	0	77	0
P53597;A0A494C0D1	P53597;A0A494C0D1	Succinate--CoA ligase [ADP/GDP-forming] subunit alpha, mitochondrial;Succinate-CoA ligase GDP/ADP-forming subunit alpha	SUCLG1	sp|P53597|SUCA_HUMAN Succinate--CoA ligase [ADP/GDP-forming] subunit alpha, mitochondrial OS=Homo sapiens OX=9606 GN=SUCLG1 PE=1 SV=4;tr|A0A494C0D1|A0A494C0D1_HUMAN Succinate-CoA ligase GDP/ADP-forming subunit alpha OS=Homo sapiens OX=9606 GN=SUCLG1 PE=1 S	2	2	2	2	7.8	36.249	346	0.35116	8224700	15	161670
Q8TAA9	Q8TAA9	Vang-like protein 1	VANGL1	sp|Q8TAA9|VANG1_HUMAN Vang-like protein 1 OS=Homo sapiens OX=9606 GN=VANGL1 PE=1 SV=1	1	1	1	1	2.7	59.974	524	0.34891	776790	29	26786
P46087	P46087	28S rRNA (cytosine(4447)-C(5))-methyltransferase	NOP2	sp|P46087|NOP2_HUMAN 28S rRNA (cytosine(4447)-C(5))-methyltransferase OS=Homo sapiens OX=9606 GN=NOP2 PE=1 SV=2	1	1	1	1	1.7	89.301	812	0.34874	3776300	40	94408
O15439	O15439	ATP-binding cassette sub-family C member 4	ABCC4	sp|O15439|MRP4_HUMAN ATP-binding cassette sub-family C member 4 OS=Homo sapiens OX=9606 GN=ABCC4 PE=1 SV=3	1	1	1	1	0.5	149.52	1325	0.34497	4061700	76	53444
Q9NR99	Q9NR99	Matrix-remodeling-associated protein 5	MXRA5	sp|Q9NR99|MXRA5_HUMAN Matrix-remodeling-associated protein 5 OS=Homo sapiens OX=9606 GN=MXRA5 PE=1 SV=3	1	1	1	1	0.3	312.15	2828	0.34353	0	167	0
Q9Y2L6;E9PGA7	Q9Y2L6;E9PGA7	FERM domain-containing protein 4B;FERM domain containing 4B	FRMD4B	sp|Q9Y2L6|FRM4B_HUMAN FERM domain-containing protein 4B OS=Homo sapiens OX=9606 GN=FRMD4B PE=1 SV=4;tr|E9PGA7|E9PGA7_HUMAN FERM domain containing 4B OS=Homo sapiens OX=9606 GN=FRMD4B PE=1 SV=1	2	2	2	2	1.5	118.05	1034	0.34124	20970000	57	367900
Q8J015;A0A7I2V5L3;A0A7I2V2L9;M0QYS1;Q6NVV1;P40429	Q8J015;A0A7I2V5L3;A0A7I2V2L9;M0QYS1;Q6NVV1;P40429	Large ribosomal subunit protein uL13;	RPL13A;	tr|Q8J015|Q8J015_HUMAN Large ribosomal subunit protein uL13 OS=Homo sapiens OX=9606 GN=RPL13A PE=1 SV=1;tr|A0A7I2V5L3|A0A7I2V5L3_HUMAN Large ribosomal subunit protein uL13 OS=Homo sapiens OX=9606 GN=RPL13A PE=1 SV=1;tr|A0A7I2V2L9|A0A7I2V2L9_HUMAN Large rib	6	2	2	2	13.4	16.731	142	0.34065	23092000	11	2099300
E7EX53;A0A2R8Y738;A0A2R8YEM3;E7EQV9;E7ENU7;P61313	E7EX53;A0A2R8Y738;A0A2R8YEM3;E7EQV9;E7ENU7;P61313	Ribosomal protein L15 (Fragment);	RPL15;	tr|E7EX53|E7EX53_HUMAN Ribosomal protein L15 (Fragment) OS=Homo sapiens OX=9606 GN=RPL15 PE=1 SV=1;tr|A0A2R8Y738|A0A2R8Y738_HUMAN Ribosomal protein L15 (Fragment) OS=Homo sapiens OX=9606 GN=RPL15 PE=1 SV=1;tr|A0A2R8YEM3|A0A2R8YEM3_HUMAN Ribosomal protein L	6	1	1	1	12	15.722	133	0.33705	5038700	9	559850
O75489	O75489	NADH dehydrogenase [ubiquinone] iron-sulfur protein 3, mitochondrial	NDUFS3	sp|O75489|NDUS3_HUMAN NADH dehydrogenase [ubiquinone] iron-sulfur protein 3, mitochondrial OS=Homo sapiens OX=9606 GN=NDUFS3 PE=1 SV=1	1	1	1	1	4.9	30.241	264	0.33355	1984500	20	99223
H3BQ67;E7EN44;Q86WA8	H3BQ67;E7EN44;Q86WA8	Lon peptidase 2, peroxisomal (Fragment);Lon peptidase 2, peroxisomal;	LONP2;	tr|H3BQ67|H3BQ67_HUMAN Lon peptidase 2, peroxisomal (Fragment) OS=Homo sapiens OX=9606 GN=LONP2 PE=1 SV=1;tr|E7EN44|E7EN44_HUMAN Lon peptidase 2, peroxisomal OS=Homo sapiens OX=9606 GN=LONP2 PE=1 SV=1;sp|Q86WA8|LONP2_HUMAN Lon protease homolog 2, peroxisom	3	1	1	1	7.7	18.931	169	0.32937	3046600	10	304660
P12004	P12004	Proliferating cell nuclear antigen	PCNA	sp|P12004|PCNA_HUMAN Proliferating cell nuclear antigen OS=Homo sapiens OX=9606 GN=PCNA PE=1 SV=1	1	1	1	1	5	28.768	261	0.32937	2518500	18	139920
J3QS45;J3KSZ5;J3QL34;J3KS22;J3QS36;Q7Z4W1;J3KRZ4	J3QS45;J3KSZ5;J3QL34;J3KS22;J3QS36;Q7Z4W1;J3KRZ4	L-xylulose reductase (Fragment)	DCXR;	tr|J3QS45|J3QS45_HUMAN L-xylulose reductase (Fragment) OS=Homo sapiens OX=9606 GN=DCXR PE=1 SV=1;tr|J3KSZ5|J3KSZ5_HUMAN L-xylulose reductase (Fragment) OS=Homo sapiens OX=9606 GN=DCXR PE=1 SV=1;tr|J3QL34|J3QL34_HUMAN L-xylulose reductase (Fragment) OS=Homo	7	2	2	2	21	10.694	100	0.32398	9870900	6	1645100
D6R9P3;D6RD18;D6RBZ0	D6R9P3;D6RD18;D6RBZ0	Heterogeneous nuclear ribonucleoprotein A/B;	HNRNPAB;	tr|D6R9P3|D6R9P3_HUMAN Heterogeneous nuclear ribonucleoprotein A/B OS=Homo sapiens OX=9606 GN=HNRNPAB PE=1 SV=1;tr|D6RD18|D6RD18_HUMAN Heterogeneous nuclear ribonucleoprotein A/B OS=Homo sapiens OX=9606 GN=HNRNPAB PE=1 SV=1;tr|D6RBZ0|D6RBZ0_HUMAN Heterogen	3	1	1	1	5	30.302	280	0.32345	3342300	14	238740
Q02878;F8VR69;F8VZ45;U3KQR5	Q02878;F8VR69;F8VZ45;U3KQR5	Large ribosomal subunit protein eL6;Ribosomal protein L6 (Fragment)	RPL6;	sp|Q02878|RL6_HUMAN Large ribosomal subunit protein eL6 OS=Homo sapiens OX=9606 GN=RPL6 PE=1 SV=3;tr|F8VR69|F8VR69_HUMAN Ribosomal protein L6 (Fragment) OS=Homo sapiens OX=9606 GN=RPL6 PE=1 SV=8;tr|F8VZ45|F8VZ45_HUMAN Ribosomal protein L6 (Fragment) OS=Hom	4	2	2	2	5.9	32.728	288	0.31854	28747000	18	1597000
Q15125	Q15125	3-beta-hydroxysteroid-Delta(8),Delta(7)-isomerase	EBP	sp|Q15125|EBP_HUMAN 3-beta-hydroxysteroid-Delta(8),Delta(7)-isomerase OS=Homo sapiens OX=9606 GN=EBP PE=1 SV=3	1	1	1	1	5.2	26.352	230	0.31577	7259800	6	1210000
M0R0C3;M0R2F8;Q3ZCQ8	M0R0C3;M0R2F8;Q3ZCQ8	Translocase of inner mitochondrial membrane 50 (Fragment);Mitochondrial import inner membrane translocase subunit TIM50;	TIMM50;	tr|M0R0C3|M0R0C3_HUMAN Translocase of inner mitochondrial membrane 50 (Fragment) OS=Homo sapiens OX=9606 GN=TIMM50 PE=1 SV=1;tr|M0R2F8|M0R2F8_HUMAN Mitochondrial import inner membrane translocase subunit TIM50 OS=Homo sapiens OX=9606 GN=TIMM50 PE=1 SV=2;sp	3	1	1	1	10.6	11.866	104	0.3064	1426800	8	178350
P28072	P28072	Proteasome subunit beta type-6	PSMB6	sp|P28072|PSB6_HUMAN Proteasome subunit beta type-6 OS=Homo sapiens OX=9606 GN=PSMB6 PE=1 SV=4	1	1	1	1	4.6	25.357	239	0.3064	2675800	11	243250
F8VS11;A0A8I5KW96;P27144	F8VS11;A0A8I5KW96;P27144	nucleoside-diphosphate kinase;Adenylate kinase 4, mitochondrial;	AK4;AK4P3;	tr|F8VS11|F8VS11_HUMAN nucleoside-diphosphate kinase OS=Homo sapiens OX=9606 GN=AK4 PE=1 SV=1;tr|A0A8I5KW96|A0A8I5KW96_HUMAN Adenylate kinase 4, mitochondrial OS=Homo sapiens OX=9606 GN=AK4P3 PE=3 SV=1;sp|P27144|KAD4_HUMAN Adenylate kinase 4, mitochondrial	3	1	1	1	5.3	19.78	171	0.30621	2469900	12	205830
P27694	P27694	Replication protein A 70 kDa DNA-binding subunit	RPA1	sp|P27694|RFA1_HUMAN Replication protein A 70 kDa DNA-binding subunit OS=Homo sapiens OX=9606 GN=RPA1 PE=1 SV=2	1	1	1	1	2.1	68.137	616	0.30319	4525400	38	119090
B7ZBT8;A0A087WTR6	B7ZBT8;A0A087WTR6	Protocadherin related 15	PCDH15	tr|B7ZBT8|B7ZBT8_HUMAN Protocadherin related 15 OS=Homo sapiens OX=9606 GN=PCDH15 PE=1 SV=1;tr|A0A087WTR6|A0A087WTR6_HUMAN Protocadherin related 15 OS=Homo sapiens OX=9606 GN=PCDH15 PE=1 SV=1	2	1	1	1	0.9	127.29	1150	0.30183	884540000	55	16083000
Q96L58	Q96L58	Beta-1,3-galactosyltransferase 6	B3GALT6	sp|Q96L58|B3GT6_HUMAN Beta-1,3-galactosyltransferase 6 OS=Homo sapiens OX=9606 GN=B3GALT6 PE=1 SV=2	1	1	1	1	4	37.137	329	0.30098	1650200	20	82510
D6RAX3;Q08174	D6RAX3;Q08174	Protocadherin 1;Protocadherin-1	PCDH1	tr|D6RAX3|D6RAX3_HUMAN Protocadherin 1 OS=Homo sapiens OX=9606 GN=PCDH1 PE=1 SV=1;sp|Q08174|PCDH1_HUMAN Protocadherin-1 OS=Homo sapiens OX=9606 GN=PCDH1 PE=1 SV=2	2	1	1	1	5.8	41.443	382	0.29488	4697800	17	276340
Q9Y3B7	Q9Y3B7	Large ribosomal subunit protein uL11m	MRPL11	sp|Q9Y3B7|RM11_HUMAN Large ribosomal subunit protein uL11m OS=Homo sapiens OX=9606 GN=MRPL11 PE=1 SV=1	1	1	1	1	6.2	20.683	192	0.29454	3513600	13	270270
P32119;A6NIW5	P32119;A6NIW5	Peroxiredoxin-2	PRDX2	sp|P32119|PRDX2_HUMAN Peroxiredoxin-2 OS=Homo sapiens OX=9606 GN=PRDX2 PE=1 SV=5;tr|A6NIW5|A6NIW5_HUMAN Peroxiredoxin-2 OS=Homo sapiens OX=9606 GN=PRDX2 PE=1 SV=2	2	3	2	2	15.2	21.892	198	0.29358	34540000	14	2467100
Q96IX5	Q96IX5	ATP synthase membrane subunit K, mitochondrial	ATP5MK	sp|Q96IX5|ATPMK_HUMAN ATP synthase membrane subunit K, mitochondrial OS=Homo sapiens OX=9606 GN=ATP5MK PE=1 SV=1	1	1	1	1	17.2	6.4575	58	0.29278	0	3	0
Q8IW75	Q8IW75	Serpin A12	SERPINA12	sp|Q8IW75|SPA12_HUMAN Serpin A12 OS=Homo sapiens OX=9606 GN=SERPINA12 PE=1 SV=1	1	1	1	1	2.2	47.174	414	0.29239	5215300	29	179840
Q96EH3	Q96EH3	Mitochondrial assembly of ribosomal large subunit protein 1	MALSU1	sp|Q96EH3|MASU1_HUMAN Mitochondrial assembly of ribosomal large subunit protein 1 OS=Homo sapiens OX=9606 GN=MALSU1 PE=1 SV=1	1	1	1	1	2.6	26.17	234	0.29138	0	15	0
P62318	P62318	Small nuclear ribonucleoprotein Sm D3	SNRPD3	sp|P62318|SMD3_HUMAN Small nuclear ribonucleoprotein Sm D3 OS=Homo sapiens OX=9606 GN=SNRPD3 PE=1 SV=1	1	2	2	2	15.1	13.916	126	0.29131	12293000	9	1365900
A0A8V8TQ77;A0A804CJ50;H0Y6G2;A0A8V8TQR5;A0A2Q3DQE3;A0A8V8TQ39;A0A8V8TR22;Q5SWX3;A0A8V8TQ06;A0A8V8TPN2;Q8WU40;A0A8V8TPW6;A0A8V8TQ12;A0A8V8TPG6;A0A8V8TPJ7;A0A8V8TR45;H7BZC6;Q13555;Q13554	A0A8V8TQ77;A0A804CJ50;H0Y6G2;A0A8V8TQR5;A0A2Q3DQE3;A0A8V8TQ39;A0A8V8TR22;Q5SWX3;A0A8V8TQ06;A0A8V8TPN2;Q8WU40;A0A8V8TPW6;A0A8V8TQ12;A0A8V8TPG6;A0A8V8TPJ7;A0A8V8TR45;H7BZC6;Q13555;Q13554	Calcium/calmodulin dependent protein kinase II gamma;	CAMK2G;	tr|A0A8V8TQ77|A0A8V8TQ77_HUMAN Calcium/calmodulin dependent protein kinase II gamma OS=Homo sapiens OX=9606 GN=CAMK2G PE=1 SV=1;tr|A0A804CJ50|A0A804CJ50_HUMAN Calcium/calmodulin dependent protein kinase II gamma OS=Homo sapiens OX=9606 GN=CAMK2G PE=1 SV=1;	19	1	1	1	4.9	27.429	244	0.2899	3053200	17	179600
K7EMA7;H7BY10;K7EJV9;K7ERT8;A8MUS3;P62750	K7EMA7;H7BY10;K7EJV9;K7ERT8;A8MUS3;P62750	Ribosomal protein L23a;Large ribosomal subunit protein uL23 (Fragment);	RPL23A;	tr|K7EMA7|K7EMA7_HUMAN Ribosomal protein L23a OS=Homo sapiens OX=9606 GN=RPL23A PE=1 SV=1;tr|H7BY10|H7BY10_HUMAN Large ribosomal subunit protein uL23 (Fragment) OS=Homo sapiens OX=9606 GN=RPL23A PE=1 SV=1;tr|K7EJV9|K7EJV9_HUMAN Large ribosomal subunit prot	6	1	1	1	15.7	7.9232	70	0.288	18164000	4	1413000
S4R3S4;P05091	S4R3S4;P05091	Aldehyde dehydrogenase, mitochondrial (Fragment);Aldehyde dehydrogenase, mitochondrial	ALDH2	tr|S4R3S4|S4R3S4_HUMAN Aldehyde dehydrogenase, mitochondrial (Fragment) OS=Homo sapiens OX=9606 GN=ALDH2 PE=1 SV=1;sp|P05091|ALDH2_HUMAN Aldehyde dehydrogenase, mitochondrial OS=Homo sapiens OX=9606 GN=ALDH2 PE=1 SV=2	2	1	1	1	11.1	12.746	117	0.28645	3602900	7	514700
A0A7P0T7U3;A0A7P0Z497;P23284	A0A7P0T7U3;A0A7P0Z497;P23284	Peptidyl-prolyl cis-trans isomerase;	PPIB;	tr|A0A7P0T7U3|A0A7P0T7U3_HUMAN Peptidyl-prolyl cis-trans isomerase OS=Homo sapiens OX=9606 GN=PPIB PE=1 SV=1;tr|A0A7P0Z497|A0A7P0Z497_HUMAN Peptidyl-prolyl cis-trans isomerase OS=Homo sapiens OX=9606 GN=PPIB PE=1 SV=1;sp|P23284|PPIB_HUMAN Peptidyl-prolyl c	3	1	1	1	10.6	13.349	123	0.28645	3444900	7	492130
C9JI87;P21796	C9JI87;P21796	Voltage-dependent anion-selective channel protein 1 (Fragment);Non-selective voltage-gated ion channel VDAC1	VDAC1	tr|C9JI87|C9JI87_HUMAN Voltage-dependent anion-selective channel protein 1 (Fragment) OS=Homo sapiens OX=9606 GN=VDAC1 PE=1 SV=6;sp|P21796|VDAC1_HUMAN Non-selective voltage-gated ion channel VDAC1 OS=Homo sapiens OX=9606 GN=VDAC1 PE=1 SV=2	2	1	1	1	7.1	20.274	183	0.28281	4488500	11	408040
Q86WU2	Q86WU2	Probable D-lactate dehydrogenase, mitochondrial	LDHD	sp|Q86WU2|LDHD_HUMAN Probable D-lactate dehydrogenase, mitochondrial OS=Homo sapiens OX=9606 GN=LDHD PE=1 SV=1	1	1	1	1	2.4	54.87	507	0.2825	0	23	0
A6PVC9;Q9UGP8	A6PVC9;Q9UGP8	SEC63 homolog, protein translocation regulator (Fragment);Translocation protein SEC63 homolog	SEC63	tr|A6PVC9|A6PVC9_HUMAN SEC63 homolog, protein translocation regulator (Fragment) OS=Homo sapiens OX=9606 GN=SEC63 PE=1 SV=1;sp|Q9UGP8|SEC63_HUMAN Translocation protein SEC63 homolog OS=Homo sapiens OX=9606 GN=SEC63 PE=1 SV=2	2	1	1	1	6.8	18.6	161	0.28161	0	7	0
F8WAU4;C9IZ01;Q96RP9	F8WAU4;C9IZ01;Q96RP9	G elongation factor mitochondrial 1;	GFM1;	tr|F8WAU4|F8WAU4_HUMAN G elongation factor mitochondrial 1 OS=Homo sapiens OX=9606 GN=GFM1 PE=1 SV=1;tr|C9IZ01|C9IZ01_HUMAN G elongation factor mitochondrial 1 OS=Homo sapiens OX=9606 GN=GFM1 PE=1 SV=1;sp|Q96RP9|EFGM_HUMAN Elongation factor G, mitochondria	3	1	1	1	2.6	50.911	453	0.28004	1056300	30	35209
A0A8I5QJC8;Q8IZ52	A0A8I5QJC8;Q8IZ52	Hexosyltransferase;Chondroitin sulfate synthase 2	CHPF	tr|A0A8I5QJC8|A0A8I5QJC8_HUMAN Hexosyltransferase OS=Homo sapiens OX=9606 GN=CHPF PE=1 SV=1;sp|Q8IZ52|CHSS2_HUMAN Chondroitin sulfate synthase 2 OS=Homo sapiens OX=9606 GN=CHPF PE=1 SV=2	2	2	2	2	2.7	84.667	767	0.27829	4139800	39	106150
Q00796;H0YKB3;A0A6I8PIS1	Q00796;H0YKB3;A0A6I8PIS1	Sorbitol dehydrogenase	SORD;	sp|Q00796|DHSO_HUMAN Sorbitol dehydrogenase OS=Homo sapiens OX=9606 GN=SORD PE=1 SV=4;tr|H0YKB3|H0YKB3_HUMAN Sorbitol dehydrogenase OS=Homo sapiens OX=9606 GN=SORD PE=1 SV=1;tr|A0A6I8PIS1|A0A6I8PIS1_HUMAN Sorbitol dehydrogenase OS=Homo sapiens OX=9606 GN=S	3	2	2	2	7.6	38.324	357	0.2744	4466800	24	49214
C9JP00;A0A0A0MQX8;Q9NR56	C9JP00;A0A0A0MQX8;Q9NR56	Muscleblind like splicing regulator 1;	MBNL1;	tr|C9JP00|C9JP00_HUMAN Muscleblind like splicing regulator 1 OS=Homo sapiens OX=9606 GN=MBNL1 PE=1 SV=1;tr|A0A0A0MQX8|A0A0A0MQX8_HUMAN Muscleblind like splicing regulator 1 OS=Homo sapiens OX=9606 GN=MBNL1 PE=1 SV=1;sp|Q9NR56|MBNL1_HUMAN Muscleblind-like p	3	1	1	1	3.2	37.898	348	0.27352	4720500	14	337180
Q8WW59	Q8WW59	SPRY domain-containing protein 4	SPRYD4	sp|Q8WW59|SPRY4_HUMAN SPRY domain-containing protein 4 OS=Homo sapiens OX=9606 GN=SPRYD4 PE=1 SV=3	1	1	1	1	5.3	23.098	207	0.27311	2243700	16	140230
Q99797	Q99797	Mitochondrial intermediate peptidase	MIPEP	sp|Q99797|MIPEP_HUMAN Mitochondrial intermediate peptidase OS=Homo sapiens OX=9606 GN=MIPEP PE=1 SV=2	1	1	1	1	1.4	80.64	713	0.27229	3729100	48	77689
B0QYG7;B0QYG8;A0A0U1RR22;Q9UNF0	B0QYG7;B0QYG8;A0A0U1RR22;Q9UNF0	Protein kinase C and casein kinase substrate in neurons 2 (Fragment)	PACSIN2;	tr|B0QYG7|B0QYG7_HUMAN Protein kinase C and casein kinase substrate in neurons 2 (Fragment) OS=Homo sapiens OX=9606 GN=PACSIN2 PE=1 SV=1;tr|B0QYG8|B0QYG8_HUMAN Protein kinase C and casein kinase substrate in neurons 2 (Fragment) OS=Homo sapiens OX=9606 GN=	4	1	1	1	6.6	17.91	152	0.26998	0	10	0
Q15120	Q15120	[Pyruvate dehydrogenase (acetyl-transferring)] kinase isozyme 3, mitochondrial	PDK3	sp|Q15120|PDK3_HUMAN [Pyruvate dehydrogenase (acetyl-transferring)] kinase isozyme 3, mitochondrial OS=Homo sapiens OX=9606 GN=PDK3 PE=1 SV=1	1	2	2	2	6.4	46.938	406	0.26669	6568500	28	234590
A0A087WT95;Q86TX2;P49753;G3V4F2	A0A087WT95;Q86TX2;P49753;G3V4F2	Acyl-CoA thioesterase 2;Acyl-coenzyme A thioesterase 1;	ACOT2;ACOT1;	tr|A0A087WT95|A0A087WT95_HUMAN Acyl-CoA thioesterase 2 OS=Homo sapiens OX=9606 GN=ACOT2 PE=1 SV=1;sp|Q86TX2|ACOT1_HUMAN Acyl-coenzyme A thioesterase 1 OS=Homo sapiens OX=9606 GN=ACOT1 PE=1 SV=1;sp|P49753|ACOT2_HUMAN Acyl-coenzyme A thioesterase 2, mitochon	4	2	2	2	4.8	50.929	463	0.26413	4204500	31	135630
Q6DT37	Q6DT37	Serine/threonine-protein kinase MRCK gamma	CDC42BPG	sp|Q6DT37|MRCKG_HUMAN Serine/threonine-protein kinase MRCK gamma OS=Homo sapiens OX=9606 GN=CDC42BPG PE=1 SV=2	1	1	1	1	0.6	172.46	1551	0.26204	1517800	84	18069
E7ESE2;E9PCW0;C9JZ20;C9JW96;P35232	E7ESE2;E9PCW0;C9JZ20;C9JW96;P35232	Prohibitin (Fragment);Prohibitin;	PHB;PHB1;	tr|E7ESE2|E7ESE2_HUMAN Prohibitin (Fragment) OS=Homo sapiens OX=9606 GN=PHB PE=1 SV=2;tr|E9PCW0|E9PCW0_HUMAN Prohibitin (Fragment) OS=Homo sapiens OX=9606 GN=PHB PE=1 SV=2;tr|C9JZ20|C9JZ20_HUMAN Prohibitin OS=Homo sapiens OX=9606 GN=PHB1 PE=1 SV=2;tr|C9JW9	5	1	1	1	5	22.398	202	0.26061	0	15	0
H7C469;F8W787;A0A1B0GW44;A0A1B0GVP3;A0A1B0GV23;A0A1B0GVD5;A0A1B0GWE8;C9JH19;P07339;A0A1B0GU92;A0A1B0GU03;A0A1B0GVF1;F8WD96	H7C469;F8W787;A0A1B0GW44;A0A1B0GVP3;A0A1B0GV23;A0A1B0GVD5;A0A1B0GWE8;C9JH19;P07339;A0A1B0GU92;A0A1B0GU03	Cathepsin D (Fragment);Cathepsin D;	;CTSD	tr|H7C469|H7C469_HUMAN Cathepsin D (Fragment) OS=Homo sapiens OX=9606 PE=1 SV=7;tr|F8W787|F8W787_HUMAN Cathepsin D OS=Homo sapiens OX=9606 GN=CTSD PE=1 SV=2;tr|A0A1B0GW44|A0A1B0GW44_HUMAN Cathepsin D OS=Homo sapiens OX=9606 GN=CTSD PE=1 SV=1;tr|A0A1B0GVP3|	13	3	3	3	8	35.785	336	0.25898	10290000	20	514510
F8W0G4;F8VXH9;F8W1G6;H3BRU6;F8VZX2;Q15366	F8W0G4;F8VXH9;F8W1G6;H3BRU6;F8VZX2;Q15366	Poly(rC) binding protein 2 (Fragment);	PCBP2;	tr|F8W0G4|F8W0G4_HUMAN Poly(rC) binding protein 2 (Fragment) OS=Homo sapiens OX=9606 GN=PCBP2 PE=1 SV=1;tr|F8VXH9|F8VXH9_HUMAN Poly(rC) binding protein 2 (Fragment) OS=Homo sapiens OX=9606 GN=PCBP2 PE=1 SV=1;tr|F8W1G6|F8W1G6_HUMAN Poly(rC) binding protein	6	1	1	1	8.2	16.637	158	0.2582	8202400	12	683540
K7EQI0;K7EKL3;K7EQ05;P28799	K7EQI0;K7EKL3;K7EQ05;P28799	Granulin precursor (Fragment);Granulin precursor	GRN;	tr|K7EQI0|K7EQI0_HUMAN Granulin precursor (Fragment) OS=Homo sapiens OX=9606 GN=GRN PE=1 SV=1;tr|K7EKL3|K7EKL3_HUMAN Granulin precursor (Fragment) OS=Homo sapiens OX=9606 GN=GRN PE=1 SV=1;tr|K7EQ05|K7EQ05_HUMAN Granulin precursor OS=Homo sapiens OX=9606 GN	4	1	1	1	11.8	11.722	110	0.25454	2822600	6	470440
P62834;F5H4H0;F5H7Y6;E7ESV4;F5GX62;F5GYB5;F5H004;F5H6R7;F5H500;F5H0B7;F5H491;F5GWU8;F5H077;F5GYH7;P61224;A6NIZ1;F8WBC0	P62834;F5H4H0;F5H7Y6;E7ESV4;F5GX62;F5GYB5;F5H004;F5H6R7;F5H500;F5H0B7;F5H491;F5GWU8;F5H077;F5GYH7;P61224;A6NIZ1;F8WBC0	Ras-related protein Rap-1A;small monomeric GTPase (Fragment);small monomeric GTPase	RAP1A;RAP1B;	sp|P62834|RAP1A_HUMAN Ras-related protein Rap-1A OS=Homo sapiens OX=9606 GN=RAP1A PE=1 SV=1;tr|F5H4H0|F5H4H0_HUMAN small monomeric GTPase (Fragment) OS=Homo sapiens OX=9606 GN=RAP1B PE=4 SV=1;tr|F5H7Y6|F5H7Y6_HUMAN small monomeric GTPase OS=Homo sapiens OX	17	2	2	2	11.4	20.987	184	0.2543	11802000	10	1180200
Q5QPM0;Q5QPL9;Q9UKM9	Q5QPM0;Q5QPL9;Q9UKM9	RALY heterogeneous nuclear ribonucleoprotein (Fragment);	RALY;	tr|Q5QPM0|Q5QPM0_HUMAN RALY heterogeneous nuclear ribonucleoprotein (Fragment) OS=Homo sapiens OX=9606 GN=RALY PE=1 SV=8;tr|Q5QPL9|Q5QPL9_HUMAN RALY heterogeneous nuclear ribonucleoprotein (Fragment) OS=Homo sapiens OX=9606 GN=RALY PE=1 SV=1;sp|Q9UKM9|RALY	3	1	1	1	5.3	18.66	171	0.24693	3706500	14	264750
E7ENV7;A0A0J9YWA1;O75131;Q96FN4;Q8IYJ1;Q96A23;O95741;Q86YQ8;Q9HCH3;Q9UBL6	E7ENV7;A0A0J9YWA1;O75131;Q96FN4;Q8IYJ1;Q96A23;O95741;Q86YQ8;Q9HCH3;Q9UBL6	Copine 8;Copine 5;Copine-3;	CPNE8;CPNE5;CPNE3;	tr|E7ENV7|E7ENV7_HUMAN Copine 8 OS=Homo sapiens OX=9606 GN=CPNE8 PE=1 SV=2;tr|A0A0J9YWA1|A0A0J9YWA1_HUMAN Copine 5 OS=Homo sapiens OX=9606 GN=CPNE5 PE=1 SV=2;sp|O75131|CPNE3_HUMAN Copine-3 OS=Homo sapiens OX=9606 GN=CPNE3 PE=1 SV=1;sp|Q96FN4|CPNE2_HUMAN Co	10	1	1	1	1.6	62.233	552	0.24656	1297500	31	41853
E5RIU6;A0A024QZP7;P06493	E5RIU6;A0A024QZP7;P06493	Cyclin dependent kinase 1 (Fragment);Cyclin dependent kinase 1;Cyclin-dependent kinase 1	CDK1;	tr|E5RIU6|E5RIU6_HUMAN Cyclin dependent kinase 1 (Fragment) OS=Homo sapiens OX=9606 GN=CDK1 PE=1 SV=2;tr|A0A024QZP7|A0A024QZP7_HUMAN Cyclin dependent kinase 1 OS=Homo sapiens OX=9606 GN=CDK1 PE=1 SV=1;sp|P06493|CDK1_HUMAN Cyclin-dependent kinase 1 OS=Homo	3	1	1	1	8.5	21.738	189	0.23936	2303500	15	153570
Q9Y394	Q9Y394	Dehydrogenase/reductase SDR family member 7	DHRS7	sp|Q9Y394|DHRS7_HUMAN Dehydrogenase/reductase SDR family member 7 OS=Homo sapiens OX=9606 GN=DHRS7 PE=1 SV=1	1	1	1	1	3.2	38.298	339	0.23704	0	18	0
P54136	P54136	Arginine--tRNA ligase, cytoplasmic	RARS1	sp|P54136|SYRC_HUMAN Arginine--tRNA ligase, cytoplasmic OS=Homo sapiens OX=9606 GN=RARS1 PE=1 SV=2	1	1	1	1	1.8	75.378	660	0.23479	2270800	41	55385
S4R3W9;P49406;A0A0A0MRF4	S4R3W9;P49406;A0A0A0MRF4	Large ribosomal subunit protein bL19m (Fragment);Large ribosomal subunit protein bL19m;	MRPL19;	tr|S4R3W9|S4R3W9_HUMAN Large ribosomal subunit protein bL19m (Fragment) OS=Homo sapiens OX=9606 GN=MRPL19 PE=1 SV=1;sp|P49406|RM19_HUMAN Large ribosomal subunit protein bL19m OS=Homo sapiens OX=9606 GN=MRPL19 PE=1 SV=2;tr|A0A0A0MRF4|A0A0A0MRF4_HUMAN Large	3	2	2	2	13.3	16.603	143	0.23473	0	11	0
P53396	P53396	ATP-citrate synthase	ACLY	sp|P53396|ACLY_HUMAN ATP-citrate synthase OS=Homo sapiens OX=9606 GN=ACLY PE=1 SV=3	1	1	1	1	0.7	120.84	1101	0.23122	0	64	0
A0A3B3ITW3;P28288	A0A3B3ITW3;P28288	ATP binding cassette subfamily D member 3;ATP-binding cassette sub-family D member 3	ABCD3	tr|A0A3B3ITW3|A0A3B3ITW3_HUMAN ATP binding cassette subfamily D member 3 OS=Homo sapiens OX=9606 GN=ABCD3 PE=1 SV=2;sp|P28288|ABCD3_HUMAN ATP-binding cassette sub-family D member 3 OS=Homo sapiens OX=9606 GN=ABCD3 PE=1 SV=1	2	1	1	1	2.3	75.421	659	0.2301	2193000	46	47675
A0A7P0Z4F9;A0A3B3ISU1;A0AAG2U823;A0A3B3IRQ9;A0A7P0Z4K3;A0AAG2U5V6;A0AAG2TPY2;P55265;A0A3B3ISX1	A0A7P0Z4F9;A0A3B3ISU1;A0AAG2U823;A0A3B3IRQ9;A0A7P0Z4K3;A0AAG2U5V6;A0AAG2TPY2;P55265;A0A3B3ISX1	Adenosine deaminase RNA specific;	ADAR;	tr|A0A7P0Z4F9|A0A7P0Z4F9_HUMAN Adenosine deaminase RNA specific OS=Homo sapiens OX=9606 GN=ADAR PE=1 SV=1;tr|A0A3B3ISU1|A0A3B3ISU1_HUMAN Adenosine deaminase RNA specific OS=Homo sapiens OX=9606 GN=ADAR PE=1 SV=2;tr|A0AAG2U823|A0AAG2U823_HUMAN Adenosine dea	9	2	2	2	2.2	101.54	912	0.22962	8231600	62	48789
K7ENA3;K7EIN2;Q9BRJ7	K7ENA3;K7EIN2;Q9BRJ7	Nudix hydrolase 16 like 1;Nudix hydrolase 16 like 1 (Fragment);	NUDT16L1;	tr|K7ENA3|K7ENA3_HUMAN Nudix hydrolase 16 like 1 OS=Homo sapiens OX=9606 GN=NUDT16L1 PE=1 SV=1;tr|K7EIN2|K7EIN2_HUMAN Nudix hydrolase 16 like 1 (Fragment) OS=Homo sapiens OX=9606 GN=NUDT16L1 PE=1 SV=1;sp|Q9BRJ7|TIRR_HUMAN Tudor-interacting repair regulator	3	1	1	1	6.4	18.944	171	0.22816	1299400	12	108280
M0QZN2;M0R0F0;M0R0R2;P46782	M0QZN2;M0R0F0;M0R0R2;P46782	Ribosomal protein S5;Small ribosomal subunit protein uS7 (Fragment);	RPS5;	tr|M0QZN2|M0QZN2_HUMAN Ribosomal protein S5 OS=Homo sapiens OX=9606 GN=RPS5 PE=1 SV=1;tr|M0R0F0|M0R0F0_HUMAN Small ribosomal subunit protein uS7 (Fragment) OS=Homo sapiens OX=9606 GN=RPS5 PE=1 SV=1;tr|M0R0R2|M0R0R2_HUMAN Small ribosomal subunit protein uS7	4	3	3	3	23.9	14.763	134	0.22598	18002000	6	2080800
A0A075B7G3;A0A075B7G4;Q8IYB9	A0A075B7G3;A0A075B7G4;Q8IYB9	Zinc finger protein 595	ZNF595;	tr|A0A075B7G3|A0A075B7G3_HUMAN Zinc finger protein 595 OS=Homo sapiens OX=9606 GN=ZNF595 PE=1 SV=2;tr|A0A075B7G4|A0A075B7G4_HUMAN Zinc finger protein 595 OS=Homo sapiens OX=9606 GN=ZNF595 PE=1 SV=2;sp|Q8IYB9|ZN595_HUMAN Zinc finger protein 595 OS=Homo sapi	3	1	1	1	8.4	53.305	465	0.21958	13961000	43	324670
P49915	P49915	GMP synthase [glutamine-hydrolyzing]	GMPS	sp|P49915|GUAA_HUMAN GMP synthase [glutamine-hydrolyzing] OS=Homo sapiens OX=9606 GN=GMPS PE=1 SV=1	1	1	1	1	1.3	76.715	693	0.21409	0	49	0
A0A096LNI6;Q16760	A0A096LNI6;Q16760	Diacylglycerol kinase delta (Fragment);Diacylglycerol kinase delta	DGKD	tr|A0A096LNI6|A0A096LNI6_HUMAN Diacylglycerol kinase delta (Fragment) OS=Homo sapiens OX=9606 GN=DGKD PE=4 SV=1;sp|Q16760|DGKD_HUMAN Diacylglycerol kinase delta OS=Homo sapiens OX=9606 GN=DGKD PE=1 SV=4	2	1	1	1	6.1	18.193	163	0.20906	2886700	10	288670
M0R2L9;M0QYF7;M0R140;P39019	M0R2L9;M0QYF7;M0R140;P39019	Ribosomal protein S19 (Fragment);	RPS19;	tr|M0R2L9|M0R2L9_HUMAN Ribosomal protein S19 (Fragment) OS=Homo sapiens OX=9606 GN=RPS19 PE=1 SV=1;tr|M0QYF7|M0QYF7_HUMAN Ribosomal protein S19 (Fragment) OS=Homo sapiens OX=9606 GN=RPS19 PE=1 SV=1;tr|M0R140|M0R140_HUMAN Ribosomal protein S19 (Fragment) OS	4	2	2	2	31	8.1894	71	0.20826	32379000	6	5396500
P16401	P16401	Histone H1.5	H1-5	sp|P16401|H15_HUMAN Histone H1.5 OS=Homo sapiens OX=9606 GN=H1-5 PE=1 SV=3	1	1	1	1	5.3	22.58	226	0.208	4449100	11	404470
Q9BXP5	Q9BXP5	Serrate RNA effector molecule homolog	SRRT	sp|Q9BXP5|SRRT_HUMAN Serrate RNA effector molecule homolog OS=Homo sapiens OX=9606 GN=SRRT PE=1 SV=1	1	1	1	1	1.1	100.67	876	0.20744	4918600	53	92804
H3BTL2;H3BS02;O14874;H3BNP3	H3BTL2;H3BS02;O14874;H3BNP3	Protein-serine/threonine kinase (Fragment);Protein-serine/threonine kinase;	BCKDK;	tr|H3BTL2|H3BTL2_HUMAN Protein-serine/threonine kinase (Fragment) OS=Homo sapiens OX=9606 GN=BCKDK PE=1 SV=8;tr|H3BS02|H3BS02_HUMAN Protein-serine/threonine kinase OS=Homo sapiens OX=9606 GN=BCKDK PE=1 SV=1;sp|O14874|BCKD_HUMAN Branched-chain alpha-ketoaci	4	2	2	2	9.3	24.208	216	0.20715	10664000	16	666480
H0YI43;F8VZU9;G3V1Y7;F8VPF3;F8W1R7;J3KND3;G8JLA2;G3V1V0;F8W180;B7Z6Z4;P60660	H0YI43;F8VZU9;G3V1Y7;F8VPF3;F8W1R7;J3KND3;G8JLA2;G3V1V0;F8W180;B7Z6Z4;P60660	Myosin light chain 6 (Fragment);Myosin light chain 6;Myosin light polypeptide 6	MYL6;	tr|H0YI43|H0YI43_HUMAN Myosin light chain 6 (Fragment) OS=Homo sapiens OX=9606 GN=MYL6 PE=1 SV=1;tr|F8VZU9|F8VZU9_HUMAN Myosin light chain 6 OS=Homo sapiens OX=9606 GN=MYL6 PE=1 SV=1;tr|G3V1Y7|G3V1Y7_HUMAN Myosin light polypeptide 6 OS=Homo sapiens OX=9606	11	1	1	1	15.7	9.139	83	0.20635	1286600	5	257330
P62304	P62304	Small nuclear ribonucleoprotein E	SNRPE	sp|P62304|RUXE_HUMAN Small nuclear ribonucleoprotein E OS=Homo sapiens OX=9606 GN=SNRPE PE=1 SV=1	1	1	1	1	12	10.803	92	0.206	3089500	4	772380
A0A5H1ZRQ2;A0A1X7SBZ2;Q92841	A0A5H1ZRQ2;A0A1X7SBZ2;Q92841	RNA helicase;Probable ATP-dependent RNA helicase DDX17	DDX17;	tr|A0A5H1ZRQ2|A0A5H1ZRQ2_HUMAN RNA helicase OS=Homo sapiens OX=9606 GN=DDX17 PE=1 SV=2;tr|A0A1X7SBZ2|A0A1X7SBZ2_HUMAN RNA helicase OS=Homo sapiens OX=9606 GN=DDX17 PE=1 SV=1;sp|Q92841|DDX17_HUMAN Probable ATP-dependent RNA helicase DDX17 OS=Homo sapiens OX	3	4	1	1	6.2	80.457	731	0.20504	3792000	41	92489
Q9HD45	Q9HD45	Transmembrane 9 superfamily member 3	TM9SF3	sp|Q9HD45|TM9S3_HUMAN Transmembrane 9 superfamily member 3 OS=Homo sapiens OX=9606 GN=TM9SF3 PE=1 SV=2	1	1	1	1	1.9	67.887	589	0.19752	4113300	22	186970
P08670;B0YJC4;B0YJC5	P08670;B0YJC4;B0YJC5	Vimentin	VIM	sp|P08670|VIME_HUMAN Vimentin OS=Homo sapiens OX=9606 GN=VIM PE=1 SV=4;tr|B0YJC4|B0YJC4_HUMAN Vimentin OS=Homo sapiens OX=9606 GN=VIM PE=1 SV=1;tr|B0YJC5|B0YJC5_HUMAN Vimentin OS=Homo sapiens OX=9606 GN=VIM PE=1 SV=1	3	3	1	1	5.4	53.651	466	0.19651	9556200	35	273030
G3V448;Q9H3N1	G3V448;Q9H3N1	Thioredoxin related transmembrane protein 1;Thioredoxin-related transmembrane protein 1	TMX1	tr|G3V448|G3V448_HUMAN Thioredoxin related transmembrane protein 1 OS=Homo sapiens OX=9606 GN=TMX1 PE=1 SV=1;sp|Q9H3N1|TMX1_HUMAN Thioredoxin-related transmembrane protein 1 OS=Homo sapiens OX=9606 GN=TMX1 PE=1 SV=1	2	1	1	1	11.4	11.911	105	0.19586	1339500	4	334880
V9GY25;B1APP6;A0A7I2V3Z0;A0A8V8TMY4;Q01813	V9GY25;B1APP6;A0A7I2V3Z0;A0A8V8TMY4;Q01813	Phosphofructokinase, platelet (Fragment);6-phosphofructokinase type C;	PFKP;	tr|V9GY25|V9GY25_HUMAN Phosphofructokinase, platelet (Fragment) OS=Homo sapiens OX=9606 GN=PFKP PE=1 SV=1;tr|B1APP6|B1APP6_HUMAN 6-phosphofructokinase type C OS=Homo sapiens OX=9606 GN=PFKP PE=1 SV=2;tr|A0A7I2V3Z0|A0A7I2V3Z0_HUMAN ATP-dependent 6-phosphofr	5	1	1	1	10.2	12.948	118	0.19586	1127000	6	187840
Q14166	Q14166	Tubulin--tyrosine ligase-like protein 12	TTLL12	sp|Q14166|TTL12_HUMAN Tubulin--tyrosine ligase-like protein 12 OS=Homo sapiens OX=9606 GN=TTLL12 PE=1 SV=2	1	1	1	1	1.9	74.403	644	0.19263	1896200	36	52672
H0Y4J2;A6NHR2;S4R369;Q9BZE1	H0Y4J2;A6NHR2;S4R369;Q9BZE1	Large ribosomal subunit protein mL37 (Fragment);Large ribosomal subunit protein mL37;	MRPL37;	tr|H0Y4J2|H0Y4J2_HUMAN Large ribosomal subunit protein mL37 (Fragment) OS=Homo sapiens OX=9606 GN=MRPL37 PE=1 SV=1;tr|A6NHR2|A6NHR2_HUMAN Large ribosomal subunit protein mL37 OS=Homo sapiens OX=9606 GN=MRPL37 PE=1 SV=2;tr|S4R369|S4R369_HUMAN Large ribosoma	4	1	1	1	4.9	29.485	264	0.19129	1336600	17	78622
J3KN60;A0A8I5KU27;H0YKF0;A0A0S2Z3M4;H3BV91;A0A8I5KUF3;A0A8I5KYP7;A0A8I5KYH4;A0A8I5KVL5;H0YLU7;P13804	J3KN60;A0A8I5KU27;H0YKF0;A0A0S2Z3M4;H3BV91;A0A8I5KUF3;A0A8I5KYP7;A0A8I5KYH4;A0A8I5KVL5;H0YLU7;P13804	Electron transfer flavoprotein subunit alpha, mitochondrial	ETFA	tr|J3KN60|J3KN60_HUMAN Electron transfer flavoprotein subunit alpha, mitochondrial OS=Homo sapiens OX=9606 GN=ETFA PE=1 SV=1;tr|A0A8I5KU27|A0A8I5KU27_HUMAN Electron transfer flavoprotein subunit alpha, mitochondrial OS=Homo sapiens OX=9606 GN=ETFA PE=1 SV=	11	1	1	1	20.3	6.7688	64	0.18959	3367900	4	841980
P45954	P45954	Short/branched chain specific acyl-CoA dehydrogenase, mitochondrial	ACADSB	sp|P45954|ACDSB_HUMAN Short/branched chain specific acyl-CoA dehydrogenase, mitochondrial OS=Homo sapiens OX=9606 GN=ACADSB PE=1 SV=1	1	2	2	2	5.3	47.485	432	0.18578	15675000	25	626990
P35250;H7C5P4;A0A087WVY3	P35250;H7C5P4;A0A087WVY3	Replication factor C subunit 2;Replication factor C subunit 2 (Fragment);	RFC2;	sp|P35250|RFC2_HUMAN Replication factor C subunit 2 OS=Homo sapiens OX=9606 GN=RFC2 PE=1 SV=3;tr|H7C5P4|H7C5P4_HUMAN Replication factor C subunit 2 (Fragment) OS=Homo sapiens OX=9606 GN=RFC2 PE=1 SV=1;tr|A0A087WVY3|A0A087WVY3_HUMAN Replication factor C sub	3	2	2	2	7.3	39.157	354	0.18333	5462300	25	218490
H9KVD1;H9KVD5;Q96QD9	H9KVD1;H9KVD5;Q96QD9	UAP56-interacting factor;Forty-two-three domain containing 1 (Fragment)	FYTTD1;	tr|H9KVD1|H9KVD1_HUMAN UAP56-interacting factor OS=Homo sapiens OX=9606 GN=FYTTD1 PE=1 SV=1;tr|H9KVD5|H9KVD5_HUMAN Forty-two-three domain containing 1 (Fragment) OS=Homo sapiens OX=9606 GN=FYTTD1 PE=1 SV=1;sp|Q96QD9|UIF_HUMAN UAP56-interacting factor OS=Ho	3	1	1	1	9.1	13.854	121	0.17601	1057900	8	132240
A0A494C001;A0A499FJY3;A0A087WWP4;Q96T37	A0A494C001;A0A499FJY3;A0A087WWP4;Q96T37	RNA binding motif protein 15;	RBM15;	tr|A0A494C001|A0A494C001_HUMAN RNA binding motif protein 15 OS=Homo sapiens OX=9606 GN=RBM15 PE=1 SV=2;tr|A0A499FJY3|A0A499FJY3_HUMAN RNA binding motif protein 15 OS=Homo sapiens OX=9606 GN=RBM15 PE=1 SV=1;tr|A0A087WWP4|A0A087WWP4_HUMAN RNA binding motif p	4	1	1	1	2.1	98.013	896	0.17489	1898100	58	32726
E9PE82;P16219	E9PE82;P16219	Short-chain specific acyl-CoA dehydrogenase, mitochondrial	ACADS	tr|E9PE82|E9PE82_HUMAN Short-chain specific acyl-CoA dehydrogenase, mitochondrial OS=Homo sapiens OX=9606 GN=ACADS PE=1 SV=1;sp|P16219|ACADS_HUMAN Short-chain specific acyl-CoA dehydrogenase, mitochondrial OS=Homo sapiens OX=9606 GN=ACADS PE=1 SV=1	2	1	1	1	3.2	44.012	408	0.17439	2219400	18	123300
A0A3B3IUC9;A0A3B3ITV0;A0A3B3ITX7;E9PG39;A0A3B3ISY9;A0A3B3ISZ0;E9PC15;A0A3B3ITD0;Q53H12	A0A3B3IUC9;A0A3B3ITV0;A0A3B3ITX7;E9PG39;A0A3B3ISY9;A0A3B3ISZ0;E9PC15;A0A3B3ITD0;Q53H12	Acylglycerol kinase;Acylglycerol kinase, mitochondrial (Fragment);	AGK;	tr|A0A3B3IUC9|A0A3B3IUC9_HUMAN Acylglycerol kinase OS=Homo sapiens OX=9606 GN=AGK PE=1 SV=1;tr|A0A3B3ITV0|A0A3B3ITV0_HUMAN Acylglycerol kinase, mitochondrial (Fragment) OS=Homo sapiens OX=9606 GN=AGK PE=1 SV=1;tr|A0A3B3ITX7|A0A3B3ITX7_HUMAN Acylglycerol ki	9	1	1	1	6.7	14.805	134	0.17407	8125000	9	902780
Q6ZVX7	Q6ZVX7	F-box only protein 50	NCCRP1	sp|Q6ZVX7|FBX50_HUMAN F-box only protein 50 OS=Homo sapiens OX=9606 GN=NCCRP1 PE=1 SV=1	1	1	1	1	4	30.847	275	0.17328	13278000	12	1106500
Q8N0U7	Q8N0U7	Uncharacterized protein C1orf87	C1orf87	sp|Q8N0U7|CA087_HUMAN Uncharacterized protein C1orf87 OS=Homo sapiens OX=9606 GN=C1orf87 PE=1 SV=1	1	1	1	1	2	62.034	546	0.17191	5922600	33	179470
C9JR82;C9JU35;Q9NPL8	C9JR82;C9JU35;Q9NPL8	Complex I assembly factor TIMMDC1, mitochondrial (Fragment);Complex I assembly factor TIMMDC1, mitochondrial;	TIMMDC1;	tr|C9JR82|C9JR82_HUMAN Complex I assembly factor TIMMDC1, mitochondrial (Fragment) OS=Homo sapiens OX=9606 GN=TIMMDC1 PE=1 SV=1;tr|C9JU35|C9JU35_HUMAN Complex I assembly factor TIMMDC1, mitochondrial OS=Homo sapiens OX=9606 GN=TIMMDC1 PE=1 SV=1;sp|Q9NPL8|T	3	1	1	1	6	16.66	150	0.17157	10350000	10	1035000
Q9Y2X3	Q9Y2X3	Nucleolar protein 58	NOP58	sp|Q9Y2X3|NOP58_HUMAN Nucleolar protein 58 OS=Homo sapiens OX=9606 GN=NOP58 PE=1 SV=1	1	1	1	1	2.3	59.578	529	0.17056	0	29	0
Q5SR53	Q5SR53	Putative uncharacterized protein PIK3CD-AS1	PIK3CD-AS1	sp|Q5SR53|CA200_HUMAN Putative uncharacterized protein PIK3CD-AS1 OS=Homo sapiens OX=9606 GN=PIK3CD-AS1 PE=5 SV=1	1	1	1	1	4.2	18.167	167	0.16996	156930000	9	17437000
P36404	P36404	ADP-ribosylation factor-like protein 2	ARL2	sp|P36404|ARL2_HUMAN ADP-ribosylation factor-like protein 2 OS=Homo sapiens OX=9606 GN=ARL2 PE=1 SV=4	1	1	1	1	5.4	20.878	184	0.16969	2538500	10	253850
D6RAA6;P57088	D6RAA6;P57088	Transmembrane protein 33 (Fragment);Transmembrane protein 33	TMEM33	tr|D6RAA6|D6RAA6_HUMAN Transmembrane protein 33 (Fragment) OS=Homo sapiens OX=9606 GN=TMEM33 PE=1 SV=1;sp|P57088|TMM33_HUMAN Transmembrane protein 33 OS=Homo sapiens OX=9606 GN=TMEM33 PE=1 SV=2	2	1	1	1	5.4	25.223	222	0.1661	2812000	9	312440
J3KS15;Q14197	J3KS15;Q14197	Large ribosomal subunit protein mL62 (Fragment);Large ribosomal subunit protein mL62	MRPL58	tr|J3KS15|J3KS15_HUMAN Large ribosomal subunit protein mL62 (Fragment) OS=Homo sapiens OX=9606 GN=MRPL58 PE=1 SV=1;sp|Q14197|ICT1_HUMAN Large ribosomal subunit protein mL62 OS=Homo sapiens OX=9606 GN=MRPL58 PE=1 SV=1	2	1	1	1	6.2	21.905	192	0.1661	2048600	14	146330
A0A3B3IUA7;Q14258	A0A3B3IUA7;Q14258	Tripartite motif containing 25;E3 ubiquitin/ISG15 ligase TRIM25	TRIM25	tr|A0A3B3IUA7|A0A3B3IUA7_HUMAN Tripartite motif containing 25 OS=Homo sapiens OX=9606 GN=TRIM25 PE=1 SV=1;sp|Q14258|TRI25_HUMAN E3 ubiquitin/ISG15 ligase TRIM25 OS=Homo sapiens OX=9606 GN=TRIM25 PE=1 SV=2	2	1	1	1	2.6	51.073	456	0.1661	9153000	25	366120
O76031	O76031	ATP-dependent Clp protease ATP-binding subunit clpX-like, mitochondrial	CLPX	sp|O76031|CLPX_HUMAN ATP-dependent Clp protease ATP-binding subunit clpX-like, mitochondrial OS=Homo sapiens OX=9606 GN=CLPX PE=1 SV=2	1	2	2	2	3.8	69.223	633	0.16431	7731900	45	171820
P02042;E9PFT6;E9PEW8	P02042;E9PFT6	Hemoglobin subunit delta	HBD	sp|P02042|HBD_HUMAN Hemoglobin subunit delta OS=Homo sapiens OX=9606 GN=HBD PE=1 SV=2;tr|E9PFT6|E9PFT6_HUMAN Hemoglobin subunit delta OS=Homo sapiens OX=9606 GN=HBD PE=1 SV=1	3	3	1	1	23.1	16.055	147	0.1636	1479600	11	134510
P07205;P00558	P07205;P00558	Phosphoglycerate kinase 2;Phosphoglycerate kinase 1	PGK2;PGK1	sp|P07205|PGK2_HUMAN Phosphoglycerate kinase 2 OS=Homo sapiens OX=9606 GN=PGK2 PE=1 SV=3;sp|P00558|PGK1_HUMAN Phosphoglycerate kinase 1 OS=Homo sapiens OX=9606 GN=PGK1 PE=1 SV=3	2	1	1	1	4.3	44.796	417	0.16335	850240	30	28341
B4DUR8;P49368	B4DUR8;P49368	T-complex protein 1 subunit gamma	CCT3	tr|B4DUR8|B4DUR8_HUMAN T-complex protein 1 subunit gamma OS=Homo sapiens OX=9606 GN=CCT3 PE=1 SV=1;sp|P49368|TCPG_HUMAN T-complex protein 1 subunit gamma OS=Homo sapiens OX=9606 GN=CCT3 PE=1 SV=4	2	1	1	1	2.4	55.674	500	0.16277	5988100	33	181460
G5EA31;P53992	G5EA31;P53992	SEC24 homolog C, COPII coat complex component;Protein transport protein Sec24C	SEC24C	tr|G5EA31|G5EA31_HUMAN SEC24 homolog C, COPII coat complex component OS=Homo sapiens OX=9606 GN=SEC24C PE=1 SV=1;sp|P53992|SC24C_HUMAN Protein transport protein Sec24C OS=Homo sapiens OX=9606 GN=SEC24C PE=1 SV=3	2	1	1	1	1.2	111.98	1042	0.15876	10796000	43	251080
A0A1W2PRE1;A0A1W2PS82;Q5JWE9;H0Y7E8;A0A590UJS2;A0A1W2PQK2;A0A3B3IUA8;A0A7I2V5R6;A0A087WZE5;A0A6Q8PGR1;A0A1W2PRJ7;Q5JWD1;A0A087WTB6;A2A2R6;P11488;A8MTJ3;P09471;P19087;P63096;P04899;P38405;P63092;Q5JWF2;P08754	A0A1W2PRE1;A0A1W2PS82;Q5JWE9;H0Y7E8;A0A590UJS2;A0A1W2PQK2;A0A3B3IUA8;A0A7I2V5R6;A0A087WZE5;A0A6Q8PGR1;A0A1W2PRJ7;Q5JWD1;A0A087WTB6;A2A2R6;P11488;A8MTJ3;P09471;P19087;P63096;P04899;P38405;P63092;Q5JWF2;P08754	Guanine nucleotide-binding protein G(o) subunit alpha;	GNAO1;	tr|A0A1W2PRE1|A0A1W2PRE1_HUMAN Guanine nucleotide-binding protein G(o) subunit alpha OS=Homo sapiens OX=9606 GN=GNAO1 PE=1 SV=1;tr|A0A1W2PS82|A0A1W2PS82_HUMAN Guanine nucleotide-binding protein G(o) subunit alpha OS=Homo sapiens OX=9606 GN=GNAO1 PE=1 SV=1;	24	1	1	1	20.4	5.7186	54	0.15698	7306300	3	2435400
P31942	P31942	Heterogeneous nuclear ribonucleoprotein H3	HNRNPH3	sp|P31942|HNRH3_HUMAN Heterogeneous nuclear ribonucleoprotein H3 OS=Homo sapiens OX=9606 GN=HNRNPH3 PE=1 SV=2	1	1	1	1	3.5	36.926	346	0.15266	3120600	20	156030
C9JXK0;A0A494C1L1;Q14739	C9JXK0;A0A494C1L1;Q14739	Lamin B receptor (Fragment);Delta(14)-sterol reductase LBR	LBR;	tr|C9JXK0|C9JXK0_HUMAN Lamin B receptor (Fragment) OS=Homo sapiens OX=9606 GN=LBR PE=1 SV=1;tr|A0A494C1L1|A0A494C1L1_HUMAN Delta(14)-sterol reductase LBR OS=Homo sapiens OX=9606 GN=LBR PE=1 SV=1;sp|Q14739|LBR_HUMAN Delta(14)-sterol reductase LBR OS=Homo sa	3	1	1	1	3.8	24.284	213	0.15218	2524500	13	194190
F5H3B2;H0YH37;H0YGC7;F5H362;F5H755;F5H5A1;F5H2G6;A0A3B3ISK9;Q4G176	F5H3B2;H0YH37;H0YGC7;F5H362;F5H755;F5H5A1;F5H2G6;A0A3B3ISK9;Q4G176	Acyl-CoA synthetase family member 3 (Fragment);	ACSF3;	tr|F5H3B2|F5H3B2_HUMAN Acyl-CoA synthetase family member 3 (Fragment) OS=Homo sapiens OX=9606 GN=ACSF3 PE=1 SV=8;tr|H0YH37|H0YH37_HUMAN Acyl-CoA synthetase family member 3 (Fragment) OS=Homo sapiens OX=9606 GN=ACSF3 PE=1 SV=1;tr|H0YGC7|H0YGC7_HUMAN Acyl-Co	9	1	1	1	7.6	12.093	105	0.15168	0	9	0
A0A140T9L4;A0A140T973;Q5STU3;A0A0G2JJZ9;A0A140T9X3;F6WLT2;K7EQN7;A0A140TA18;F6UJC5;F6TRA5;A0A0A0MT12;F6S4E6;A0A140T996;A0A140T9X9;A0A140T9K1;O00148;Q13838	A0A140T9L4;A0A140T973;Q5STU3;A0A0G2JJZ9;A0A140T9X3;F6WLT2;K7EQN7;A0A140TA18;F6UJC5;F6TRA5;A0A0A0MT12;F6S4E6;A0A140T996;A0A140T9X9;A0A140T9K1;O00148;Q13838	DExD-box helicase 39B (Fragment);	DDX39B;	tr|A0A140T9L4|A0A140T9L4_HUMAN DExD-box helicase 39B (Fragment) OS=Homo sapiens OX=9606 GN=DDX39B PE=1 SV=1;tr|A0A140T973|A0A140T973_HUMAN DExD-box helicase 39B (Fragment) OS=Homo sapiens OX=9606 GN=DDX39B PE=1 SV=2;tr|Q5STU3|Q5STU3_HUMAN Spliceosome RNA h	17	1	1	1	5.3	15.032	131	0.1499	7173600	11	652150
A0A075B7D3	A0A075B7D3	HEAT repeat containing 9	HEATR9	tr|A0A075B7D3|A0A075B7D3_HUMAN HEAT repeat containing 9 OS=Homo sapiens OX=9606 GN=HEATR9 PE=4 SV=1	1	1	1	1	6.4	33.627	283	0.14964	2199100	17	129360
F8WBS5;F8WB72;C9K025;P18077	F8WBS5;F8WB72;C9K025;P18077	Large ribosomal subunit protein eL33;	RPL35A;	tr|F8WBS5|F8WBS5_HUMAN Large ribosomal subunit protein eL33 OS=Homo sapiens OX=9606 GN=RPL35A PE=1 SV=1;tr|F8WB72|F8WB72_HUMAN Large ribosomal subunit protein eL33 OS=Homo sapiens OX=9606 GN=RPL35A PE=1 SV=1;tr|C9K025|C9K025_HUMAN Large ribosomal subunit p	4	1	1	1	18.2	6.4725	55	0.14911	5588800	5	1117800
A0A8Q3WLW8;A0A8Q3WLE4;C9IYT0;A0A8Q3SIX2;A0A8Q3WLD1;A0A8Q3WLC8;A0A8Q3SJE8;A0A8Q3SIS9;A0A8Q3SIY6;O60832	A0A8Q3WLW8;A0A8Q3WLE4;C9IYT0;A0A8Q3SIX2;A0A8Q3WLD1;A0A8Q3WLC8;A0A8Q3SJE8;A0A8Q3SIS9;A0A8Q3SIY6;O60832	Dyskerin pseudouridine synthase 1;	DKC1;	tr|A0A8Q3WLW8|A0A8Q3WLW8_HUMAN Dyskerin pseudouridine synthase 1 OS=Homo sapiens OX=9606 GN=DKC1 PE=1 SV=1;tr|A0A8Q3WLE4|A0A8Q3WLE4_HUMAN Dyskerin pseudouridine synthase 1 OS=Homo sapiens OX=9606 GN=DKC1 PE=1 SV=1;tr|C9IYT0|C9IYT0_HUMAN H/ACA ribonucleopro	10	1	1	1	5.9	24.831	220	0.1463	2800900	17	164760
A0A994J7T3;A0A994J5Y2;A0A994J855;A0A994J5C5;B4DH19;A0A994J5K9;I3L0N3;A0A994J5X2;A0A994J5X9;K7EQD6;P46459;I3L0L3	A0A994J7T3;A0A994J5Y2;A0A994J855;A0A994J5C5;B4DH19;A0A994J5K9;I3L0N3;A0A994J5X2;A0A994J5X9;K7EQD6;P46459;I3L0L3	Vesicle-fusing ATPase	NSF;	tr|A0A994J7T3|A0A994J7T3_HUMAN Vesicle-fusing ATPase OS=Homo sapiens OX=9606 GN=NSF PE=1 SV=1;tr|A0A994J5Y2|A0A994J5Y2_HUMAN Vesicle-fusing ATPase OS=Homo sapiens OX=9606 GN=NSF PE=1 SV=1;tr|A0A994J855|A0A994J855_HUMAN Vesicle-fusing ATPase OS=Homo sapiens	12	2	2	2	4.5	54.647	494	0.14468	7336800	36	203800
A8MX94;P09211	A8MX94;P09211	glutathione transferase;Glutathione S-transferase P	GSTP1	tr|A8MX94|A8MX94_HUMAN glutathione transferase OS=Homo sapiens OX=9606 GN=GSTP1 PE=1 SV=1;sp|P09211|GSTP1_HUMAN Glutathione S-transferase P OS=Homo sapiens OX=9606 GN=GSTP1 PE=1 SV=2	2	1	1	1	10.9	19.48	174	0.1418	2089400	8	261180
F6XY72;J3KPD9;Q32Q12;O60361;P22392	F6XY72;J3KPD9;Q32Q12;O60361;P22392	Histidine protein kinase NDKB;nucleoside-diphosphate kinase;Nucleoside diphosphate kinase	NME2;NME1-NME2;	tr|F6XY72|F6XY72_HUMAN Histidine protein kinase NDKB OS=Homo sapiens OX=9606 GN=NME2 PE=1 SV=2;tr|J3KPD9|J3KPD9_HUMAN nucleoside-diphosphate kinase OS=Homo sapiens OX=9606 GN=NME1-NME2 PE=1 SV=1;tr|Q32Q12|Q32Q12_HUMAN Nucleoside diphosphate kinase OS=Homo	5	1	1	1	12.2	9.5831	82	0.13904	5078700	8	634840
Q9NUU6	Q9NUU6	Inactive ubiquitin thioesterase OTULINL	OTULINL	sp|Q9NUU6|OTULL_HUMAN Inactive ubiquitin thioesterase OTULINL OS=Homo sapiens OX=9606 GN=OTULINL PE=1 SV=1	1	1	1	1	2.2	42.195	356	0.13702	0	19	0
C9IZL7;H7C367;A0A7I2V4N2;A0A7I2V464;A0A7I2V4J2;A0A7I2V5Y7;A0A7I2V535;A0A7P0MRW0;Q15233	C9IZL7;H7C367;A0A7I2V4N2;A0A7I2V464;A0A7I2V4J2;A0A7I2V5Y7;A0A7I2V535;A0A7P0MRW0;Q15233	Non-POU domain-containing octamer-binding protein (Fragment);Non-POU domain containing octamer binding (Fragment);	NONO;	tr|C9IZL7|C9IZL7_HUMAN Non-POU domain-containing octamer-binding protein (Fragment) OS=Homo sapiens OX=9606 GN=NONO PE=1 SV=1;tr|H7C367|H7C367_HUMAN Non-POU domain containing octamer binding (Fragment) OS=Homo sapiens OX=9606 GN=NONO PE=1 SV=8;tr|A0A7I2V4N	9	2	1	1	9.7	23.673	207	0.13659	14061000	11	502420
A0A087WTV6;J3KR12;Q96C36	A0A087WTV6;J3KR12;Q96C36	Pyrroline-5-carboxylate reductase 2;	PYCR2;	tr|A0A087WTV6|A0A087WTV6_HUMAN Pyrroline-5-carboxylate reductase 2 OS=Homo sapiens OX=9606 GN=PYCR2 PE=1 SV=1;tr|J3KR12|J3KR12_HUMAN Pyrroline-5-carboxylate reductase 2 OS=Homo sapiens OX=9606 PE=1 SV=1;sp|Q96C36|P5CR2_HUMAN Pyrroline-5-carboxylate reducta	3	1	1	1	6.9	25.868	246	0.13379	976650	16	61040
A0A8I5KW20;A0A8I5KU25;A0A8I5QKK4;A0A8I5KSV3;A0A8I5KVX9;A0A8I5QJ69;A0A8I5KYV8;A0A8I5KQ98;A0A8I5KTE5;A0A8I5QKX6;A0A8I5KXF8;A0A8I5KQH9;A0A8I5KSF0;A0A8I5KWY9;Q08378	A0A8I5KW20;A0A8I5KU25;A0A8I5QKK4;A0A8I5KSV3;A0A8I5KVX9;A0A8I5QJ69;A0A8I5KYV8;A0A8I5KQ98;A0A8I5KTE5;A0A8I5QKX6;A0A8I5KXF8;A0A8I5KQH9;A0A8I5KSF0;A0A8I5KWY9;Q08378	Golgin A3 (Fragment)	GOLGA3;	tr|A0A8I5KW20|A0A8I5KW20_HUMAN Golgin A3 (Fragment) OS=Homo sapiens OX=9606 GN=GOLGA3 PE=1 SV=1;tr|A0A8I5KU25|A0A8I5KU25_HUMAN Golgin A3 (Fragment) OS=Homo sapiens OX=9606 GN=GOLGA3 PE=1 SV=1;tr|A0A8I5QKK4|A0A8I5QKK4_HUMAN Golgin A3 (Fragment) OS=Homo sapi	15	1	1	1	1	80.107	724	0.13177	81395000	43	1892900
Q8TB61	Q8TB61	Adenosine 3-phospho 5-phosphosulfate transporter 1	SLC35B2	sp|Q8TB61|S35B2_HUMAN Adenosine 3-phospho 5-phosphosulfate transporter 1 OS=Homo sapiens OX=9606 GN=SLC35B2 PE=1 SV=1	1	1	1	1	2.8	47.514	432	0.12917	3173400	16	198340
Q9HBH5	Q9HBH5	Retinol dehydrogenase 14	RDH14	sp|Q9HBH5|RDH14_HUMAN Retinol dehydrogenase 14 OS=Homo sapiens OX=9606 GN=RDH14 PE=1 SV=1	1	1	1	1	3.9	36.864	336	0.12761	1424300	24	59348
Q96NB2	Q96NB2	Sideroflexin-2	SFXN2	sp|Q96NB2|SFXN2_HUMAN Sideroflexin-2 OS=Homo sapiens OX=9606 GN=SFXN2 PE=1 SV=2	1	1	1	1	4	36.231	322	0.12589	1551600	22	70526
O00487	O00487	26S proteasome non-ATPase regulatory subunit 14	PSMD14	sp|O00487|PSDE_HUMAN 26S proteasome non-ATPase regulatory subunit 14 OS=Homo sapiens OX=9606 GN=PSMD14 PE=1 SV=1	1	1	1	1	4.2	34.577	310	0.12359	1002100	17	58946
A0A0D9SFE5;E9PBF6;P20700	A0A0D9SFE5;E9PBF6;P20700	Lamin B1;Lamin-B1	LMNB1	tr|A0A0D9SFE5|A0A0D9SFE5_HUMAN Lamin B1 OS=Homo sapiens OX=9606 GN=LMNB1 PE=1 SV=1;tr|E9PBF6|E9PBF6_HUMAN Lamin B1 OS=Homo sapiens OX=9606 GN=LMNB1 PE=1 SV=1;sp|P20700|LMNB1_HUMAN Lamin-B1 OS=Homo sapiens OX=9606 GN=LMNB1 PE=1 SV=2	3	1	1	1	4	37.581	329	0.12359	1538500	27	56982
O95168	O95168	NADH dehydrogenase [ubiquinone] 1 beta subcomplex subunit 4	NDUFB4	sp|O95168|NDUB4_HUMAN NADH dehydrogenase [ubiquinone] 1 beta subcomplex subunit 4 OS=Homo sapiens OX=9606 GN=NDUFB4 PE=1 SV=3	1	1	1	1	7.8	15.208	129	0.12287	3199100	7	457020
Q15828	Q15828	Cystatin-M	CST6	sp|Q15828|CYTM_HUMAN Cystatin-M OS=Homo sapiens OX=9606 GN=CST6 PE=1 SV=1	1	1	1	1	7.4	16.511	149	0.12115	7009300	10	700930
O95816	O95816	BAG family molecular chaperone regulator 2	BAG2	sp|O95816|BAG2_HUMAN BAG family molecular chaperone regulator 2 OS=Homo sapiens OX=9606 GN=BAG2 PE=1 SV=1	1	1	1	1	5.2	23.772	211	0.12115	815410	16	50963
A0A994J5W6;A0A0U1RQT9;C9JYN0;A0A994J5J4;A0A994J846;Q16563	A0A994J5W6;A0A0U1RQT9;C9JYN0;A0A994J5J4;A0A994J846;Q16563	Synaptophysin like 1;Synaptophysin like 1 (Fragment)	SYPL1;	tr|A0A994J5W6|A0A994J5W6_HUMAN Synaptophysin like 1 OS=Homo sapiens OX=9606 GN=SYPL1 PE=1 SV=1;tr|A0A0U1RQT9|A0A0U1RQT9_HUMAN Synaptophysin like 1 (Fragment) OS=Homo sapiens OX=9606 GN=SYPL1 PE=1 SV=1;tr|C9JYN0|C9JYN0_HUMAN Synaptophysin like 1 OS=Homo sap	6	1	1	1	14.1	8.6481	78	0.12115	1849000	6	308170
E9PQ98;E9PIX6;E9PKG1;Q99873	E9PQ98;E9PIX6;E9PKG1;Q99873	type I protein arginine methyltransferase (Fragment);	PRMT1;	tr|E9PQ98|E9PQ98_HUMAN type I protein arginine methyltransferase (Fragment) OS=Homo sapiens OX=9606 GN=PRMT1 PE=1 SV=1;tr|E9PIX6|E9PIX6_HUMAN type I protein arginine methyltransferase (Fragment) OS=Homo sapiens OX=9606 GN=PRMT1 PE=1 SV=2;tr|E9PKG1|E9PKG1_H	4	1	1	1	7.3	23.595	205	0.11754	2623800	12	218650
Q9BWW8	Q9BWW8	Apolipoprotein L6	APOL6	sp|Q9BWW8|APOL6_HUMAN Apolipoprotein L6 OS=Homo sapiens OX=9606 GN=APOL6 PE=1 SV=1	1	1	1	1	2.6	38.127	343	0.11278	0	17	0
Q9UHB9	Q9UHB9	Signal recognition particle subunit SRP68	SRP68	sp|Q9UHB9|SRP68_HUMAN Signal recognition particle subunit SRP68 OS=Homo sapiens OX=9606 GN=SRP68 PE=1 SV=2	1	1	1	1	1.6	70.729	627	0.1125	6079500	42	144750
E5RI60;A0A7I2V5J1;A0A7I2YQL5;Q9UHI8	E5RI60;A0A7I2V5J1;A0A7I2YQL5;Q9UHI8	ADAM metallopeptidase with thrombospondin type 1 motif 1	ADAMTS1	tr|E5RI60|E5RI60_HUMAN ADAM metallopeptidase with thrombospondin type 1 motif 1 OS=Homo sapiens OX=9606 GN=ADAMTS1 PE=1 SV=2;tr|A0A7I2V5J1|A0A7I2V5J1_HUMAN ADAM metallopeptidase with thrombospondin type 1 motif 1 OS=Homo sapiens OX=9606 GN=ADAMTS1 PE=1 SV=	4	1	1	1	1.4	77.432	705	0.1125	10475000	39	268580
Q9NUQ2	Q9NUQ2	1-acyl-sn-glycerol-3-phosphate acyltransferase epsilon	AGPAT5	sp|Q9NUQ2|PLCE_HUMAN 1-acyl-sn-glycerol-3-phosphate acyltransferase epsilon OS=Homo sapiens OX=9606 GN=AGPAT5 PE=1 SV=3	1	1	1	1	3.3	42.072	364	0.11076	5106000	22	232090
A0A804HHW5;Q99714	A0A804HHW5;Q99714	Hydroxysteroid 17-beta dehydrogenase 10;3-hydroxyacyl-CoA dehydrogenase type-2	HSD17B10	tr|A0A804HHW5|A0A804HHW5_HUMAN Hydroxysteroid 17-beta dehydrogenase 10 OS=Homo sapiens OX=9606 GN=HSD17B10 PE=1 SV=1;sp|Q99714|HCD2_HUMAN 3-hydroxyacyl-CoA dehydrogenase type-2 OS=Homo sapiens OX=9606 GN=HSD17B10 PE=1 SV=3	2	1	1	1	5.5	22.278	217	0.11076	2561900	14	182990
A0A2R8Y5P9;Q8TF72	A0A2R8Y5P9;Q8TF72	Shroom family member 3;Protein Shroom3	SHROOM3	tr|A0A2R8Y5P9|A0A2R8Y5P9_HUMAN Shroom family member 3 OS=Homo sapiens OX=9606 GN=SHROOM3 PE=1 SV=1;sp|Q8TF72|SHRM3_HUMAN Protein Shroom3 OS=Homo sapiens OX=9606 GN=SHROOM3 PE=1 SV=2	2	1	1	1	0.5	208.05	1915	0.10604	187900000	118	1592400
Q13835	Q13835	Plakophilin-1	PKP1	sp|Q13835|PKP1_HUMAN Plakophilin-1 OS=Homo sapiens OX=9606 GN=PKP1 PE=1 SV=2	1	2	2	2	2.4	82.86	747	0.10561	21196000	55	385380
E9PFG7;E9PDF2;E9PCR7;Q9ULD0;Q02218	E9PFG7;E9PDF2;E9PCR7;Q9ULD0;Q02218	2-oxoglutarate dehydrogenase complex component E1;	OGDH;	tr|E9PFG7|E9PFG7_HUMAN 2-oxoglutarate dehydrogenase complex component E1 OS=Homo sapiens OX=9606 GN=OGDH PE=1 SV=1;tr|E9PDF2|E9PDF2_HUMAN 2-oxoglutarate dehydrogenase complex component E1 OS=Homo sapiens OX=9606 GN=OGDH PE=1 SV=1;tr|E9PCR7|E9PCR7_HUMAN 2-o	5	1	1	1	1.4	99.015	873	0.10222	6055200	46	131630
Q9BTZ2;P0CG22	Q9BTZ2;P0CG22	Dehydrogenase/reductase SDR family member 4;Putative dehydrogenase/reductase SDR family member 4-like 1	DHRS4;DHRS4L1	sp|Q9BTZ2|DHRS4_HUMAN Dehydrogenase/reductase SDR family member 4 OS=Homo sapiens OX=9606 GN=DHRS4 PE=1 SV=3;sp|P0CG22|DR4L1_HUMAN Putative dehydrogenase/reductase SDR family member 4-like 1 OS=Homo sapiens OX=9606 GN=DHRS4L1 PE=5 SV=1	2	1	1	1	3.2	29.537	278	0.09707	4859900	16	303740
Q9P0L9	Q9P0L9	Polycystin-2-like protein 1	PKD2L1	sp|Q9P0L9|PK2L1_HUMAN Polycystin-2-like protein 1 OS=Homo sapiens OX=9606 GN=PKD2L1 PE=1 SV=1	1	1	1	1	1.1	91.981	805	0.095958	75901000	38	1997400
P50990;H7C2U0;H7C4C8	P50990;H7C2U0;H7C4C8	T-complex protein 1 subunit theta;Chaperonin containing TCP1 subunit 8 (Fragment);	CCT8;	sp|P50990|TCPQ_HUMAN T-complex protein 1 subunit theta OS=Homo sapiens OX=9606 GN=CCT8 PE=1 SV=4;tr|H7C2U0|H7C2U0_HUMAN Chaperonin containing TCP1 subunit 8 (Fragment) OS=Homo sapiens OX=9606 GN=CCT8 PE=1 SV=1;tr|H7C4C8|H7C4C8_HUMAN Chaperonin containing T	3	2	2	2	4.2	59.62	548	0.094946	3731900	41	91023
A0A087WX41;P53675	A0A087WX41;P53675	Clathrin heavy chain like 1;Clathrin heavy chain 2	CLTCL1	tr|A0A087WX41|A0A087WX41_HUMAN Clathrin heavy chain like 1 OS=Homo sapiens OX=9606 GN=CLTCL1 PE=1 SV=1;sp|P53675|CLH2_HUMAN Clathrin heavy chain 2 OS=Homo sapiens OX=9606 GN=CLTCL1 PE=1 SV=2	2	2	1	1	1.6	142.46	1260	0.094533	11839000	76	155780
J3KSI8;J3QQS1;J3QLS3;Q9Y2R9	J3KSI8;J3QQS1;J3QLS3;Q9Y2R9	Small ribosomal subunit protein uS7m (Fragment);	MRPS7;	tr|J3KSI8|J3KSI8_HUMAN Small ribosomal subunit protein uS7m (Fragment) OS=Homo sapiens OX=9606 GN=MRPS7 PE=1 SV=1;tr|J3QQS1|J3QQS1_HUMAN Small ribosomal subunit protein uS7m (Fragment) OS=Homo sapiens OX=9606 GN=MRPS7 PE=1 SV=1;tr|J3QLS3|J3QLS3_HUMAN Small	4	1	1	1	8.3	18.274	156	0.094202	4819100	11	438100
A0A3F2YNX8;F6S8N6;P22061	A0A3F2YNX8;F6S8N6;P22061	Protein-L-isoaspartate O-methyltransferase;Protein-L-isoaspartate(D-aspartate) O-methyltransferase;	PCMT1;	tr|A0A3F2YNX8|A0A3F2YNX8_HUMAN Protein-L-isoaspartate O-methyltransferase OS=Homo sapiens OX=9606 GN=PCMT1 PE=1 SV=1;tr|F6S8N6|F6S8N6_HUMAN Protein-L-isoaspartate(D-aspartate) O-methyltransferase OS=Homo sapiens OX=9606 GN=PCMT1 PE=1 SV=1;sp|P22061|PIMT_HU	3	1	1	1	3.6	26.361	250	0.093004	6817400	15	454490
C9JXZ7;C9J8M3;C9JZI1;P35249	C9JXZ7;C9J8M3;C9JZI1;P35249	Replication factor C subunit 4 (Fragment);	RFC4;	tr|C9JXZ7|C9JXZ7_HUMAN Replication factor C subunit 4 (Fragment) OS=Homo sapiens OX=9606 GN=RFC4 PE=1 SV=1;tr|C9J8M3|C9J8M3_HUMAN Replication factor C subunit 4 (Fragment) OS=Homo sapiens OX=9606 GN=RFC4 PE=1 SV=1;tr|C9JZI1|C9JZI1_HUMAN Replication factor	4	1	1	1	7.3	13.34	123	0.093004	1298700	10	129870
Q9Y4E6	Q9Y4E6	WD repeat-containing protein 7	WDR7	sp|Q9Y4E6|WDR7_HUMAN WD repeat-containing protein 7 OS=Homo sapiens OX=9606 GN=WDR7 PE=1 SV=2	1	1	1	1	0.9	163.81	1490	0.092178	1081400	77	14044
Q9UHG0	Q9UHG0	Doublecortin domain-containing protein 2	DCDC2	sp|Q9UHG0|DCDC2_HUMAN Doublecortin domain-containing protein 2 OS=Homo sapiens OX=9606 GN=DCDC2 PE=1 SV=2	1	1	1	1	4.6	52.833	476	0.090815	44948000	32	1404600
Q9UH62	Q9UH62	Armadillo repeat-containing X-linked protein 3	ARMCX3	sp|Q9UH62|ARMX3_HUMAN Armadillo repeat-containing X-linked protein 3 OS=Homo sapiens OX=9606 GN=ARMCX3 PE=1 SV=1	1	1	1	1	2.9	42.5	379	0.090813	2019700	21	96177
H0Y2V1;F8W9U4;A0A804HKE7;E7EVA0;P27816	H0Y2V1;F8W9U4;A0A804HKE7;E7EVA0;P27816	Microtubule-associated protein (Fragment);Microtubule-associated protein;	MAP4;	tr|H0Y2V1|H0Y2V1_HUMAN Microtubule-associated protein (Fragment) OS=Homo sapiens OX=9606 GN=MAP4 PE=1 SV=1;tr|F8W9U4|F8W9U4_HUMAN Microtubule-associated protein OS=Homo sapiens OX=9606 GN=MAP4 PE=1 SV=1;tr|A0A804HKE7|A0A804HKE7_HUMAN Microtubule-associated	5	1	1	1	2.2	48.646	463	0.087538	23542000	32	735700
A0A7P0T861;K7EL50;P27797	A0A7P0T861;K7EL50;P27797	Calreticulin	CALR	tr|A0A7P0T861|A0A7P0T861_HUMAN Calreticulin OS=Homo sapiens OX=9606 GN=CALR PE=1 SV=1;tr|K7EL50|K7EL50_HUMAN Calreticulin OS=Homo sapiens OX=9606 GN=CALR PE=1 SV=2;sp|P27797|CALR_HUMAN Calreticulin OS=Homo sapiens OX=9606 GN=CALR PE=1 SV=1	3	1	1	1	2.5	40.813	356	0.085464	3077600	23	133810
P62857	P62857	Small ribosomal subunit protein eS28	RPS28	sp|P62857|RS28_HUMAN Small ribosomal subunit protein eS28 OS=Homo sapiens OX=9606 GN=RPS28 PE=1 SV=1	1	2	2	2	30.4	7.8409	69	0.083751	18284000	3	6094500
H7C3T2;Q2TAZ0	H7C3T2;Q2TAZ0	Autophagy related 2A (Fragment);Autophagy-related protein 2 homolog A	ATG2A	tr|H7C3T2|H7C3T2_HUMAN Autophagy related 2A (Fragment) OS=Homo sapiens OX=9606 GN=ATG2A PE=1 SV=1;sp|Q2TAZ0|ATG2A_HUMAN Autophagy-related protein 2 homolog A OS=Homo sapiens OX=9606 GN=ATG2A PE=1 SV=3	2	1	1	1	0.5	190.64	1742	0.083135	9773100	85	114980
A0A9L9PYD8;A0A9L9PXC7;F8WDN7;A0A9L9PXK1;A0A9L9PXJ6;A0A9L9PXW5;E9PGZ4;A0A9L9PXW9;A0A9L9PXB9;A0A9L9PYD2;A0A5F9ZHN7;Q9NTJ5	A0A9L9PYD8;A0A9L9PXC7;F8WDN7;A0A9L9PXK1;A0A9L9PXJ6;A0A9L9PXW5;E9PGZ4;A0A9L9PXW9;A0A9L9PXB9;A0A9L9PYD2;A0A5F9ZHN7;Q9NTJ5	Phosphatidylinositol-3-phosphatase SAC1;	SACM1L;	tr|A0A9L9PYD8|A0A9L9PYD8_HUMAN Phosphatidylinositol-3-phosphatase SAC1 OS=Homo sapiens OX=9606 GN=SACM1L PE=1 SV=1;tr|A0A9L9PXC7|A0A9L9PXC7_HUMAN Phosphatidylinositol-3-phosphatase SAC1 OS=Homo sapiens OX=9606 GN=SACM1L PE=1 SV=1;tr|F8WDN7|F8WDN7_HUMAN Pho	12	1	1	1	11.9	9.8442	84	0.081743	1332800	6	222140
Q504Y2	Q504Y2	Extracellular tyrosine-protein kinase PKDCC	PKDCC	sp|Q504Y2|PKDCC_HUMAN Extracellular tyrosine-protein kinase PKDCC OS=Homo sapiens OX=9606 GN=PKDCC PE=1 SV=2	1	1	1	1	2.4	54.131	493	0.079317	2396700	25	95868
B3KS81	B3KS81	Serine/arginine repetitive matrix protein 5	SRRM5	sp|B3KS81|SRRM5_HUMAN Serine/arginine repetitive matrix protein 5 OS=Homo sapiens OX=9606 GN=SRRM5 PE=1 SV=3	1	1	1	1	1.4	80.354	715	0.077598	94348000	34	2774900
A0A7I2V691;A0A7I2V2Y5;A0A7I2V4B5;A0A7I2YQI5;Q9Y5P6	A0A7I2V691;A0A7I2V2Y5;A0A7I2V4B5;A0A7I2YQI5;Q9Y5P6	GDP-mannose pyrophosphorylase B;	GMPPB;	tr|A0A7I2V691|A0A7I2V691_HUMAN GDP-mannose pyrophosphorylase B OS=Homo sapiens OX=9606 GN=GMPPB PE=1 SV=1;tr|A0A7I2V2Y5|A0A7I2V2Y5_HUMAN GDP-mannose pyrophosphorylase B OS=Homo sapiens OX=9606 GN=GMPPB PE=1 SV=1;tr|A0A7I2V4B5|A0A7I2V4B5_HUMAN mannose-1-pho	5	1	1	1	7.1	16.895	156	0.07676	0	6	0
Q5T750	Q5T750	Protein KPLCE	KPLCE	sp|Q5T750|KPLCE_HUMAN Protein KPLCE OS=Homo sapiens OX=9606 GN=KPLCE PE=1 SV=1	1	1	1	1	3.6	26.238	250	0.076059	0	12	0
H7C0A4;H0Y394;A0A024R4E5;Q00341	H7C0A4;H0Y394;A0A024R4E5;Q00341	High density lipoprotein binding protein (Fragment);	HDLBP;	tr|H7C0A4|H7C0A4_HUMAN High density lipoprotein binding protein (Fragment) OS=Homo sapiens OX=9606 GN=HDLBP PE=1 SV=8;tr|H0Y394|H0Y394_HUMAN High density lipoprotein binding protein (Fragment) OS=Homo sapiens OX=9606 GN=HDLBP PE=1 SV=1;tr|A0A024R4E5|A0A024	4	1	1	1	2.7	36.923	332	0.073049	3644700	22	165670
V9GYJ9;V9GYL9;P51398	V9GYJ9;V9GYL9;P51398	Small ribosomal subunit protein mS29 (Fragment);	DAP3;	tr|V9GYJ9|V9GYJ9_HUMAN Small ribosomal subunit protein mS29 (Fragment) OS=Homo sapiens OX=9606 GN=DAP3 PE=1 SV=8;tr|V9GYL9|V9GYL9_HUMAN Small ribosomal subunit protein mS29 (Fragment) OS=Homo sapiens OX=9606 GN=DAP3 PE=1 SV=1;sp|P51398|RT29_HUMAN Small rib	3	1	1	1	5.3	30.401	266	0.06903	1917500	13	147500
Q9HC38	Q9HC38	Glyoxalase domain-containing protein 4	GLOD4	sp|Q9HC38|GLOD4_HUMAN Glyoxalase domain-containing protein 4 OS=Homo sapiens OX=9606 GN=GLOD4 PE=1 SV=1	1	1	1	1	3.5	34.793	313	0.064672	1603400	22	72881
K7EMV3;A0A590UJJ6;B4DEB1;K7EK07;K7ES00;Q71DI3;Q16695;P84243;P68431	K7EMV3;A0A590UJJ6;B4DEB1;K7EK07;K7ES00;Q71DI3;Q16695;P84243;P68431	Histone H3;	H3-3B;H3-3A;	tr|K7EMV3|K7EMV3_HUMAN Histone H3 OS=Homo sapiens OX=9606 GN=H3-3B PE=1 SV=1;tr|A0A590UJJ6|A0A590UJJ6_HUMAN Histone H3 OS=Homo sapiens OX=9606 GN=H3-3A PE=1 SV=1;tr|B4DEB1|B4DEB1_HUMAN Histone H3 OS=Homo sapiens OX=9606 GN=H3-3A PE=1 SV=1;tr|K7EK07|K7EK07_	9	1	1	1	7.6	10.334	92	0.063929	47283000	5	9456500
Q3SX64	Q3SX64	Protein CIMAP1D	CIMAP1D	sp|Q3SX64|CMA1D_HUMAN Protein CIMAP1D OS=Homo sapiens OX=9606 GN=CIMAP1D PE=1 SV=2	1	1	1	1	7.3	30.781	289	0.063675	7730500	15	515360
H3BQZ7;Q1KMD3	H3BQZ7;Q1KMD3	HCG2044799;Heterogeneous nuclear ribonucleoprotein U-like protein 2	HNRNPUL2-BSCL2;HNRNPUL2	tr|H3BQZ7|H3BQZ7_HUMAN HCG2044799 OS=Homo sapiens OX=9606 GN=HNRNPUL2-BSCL2 PE=4 SV=1;sp|Q1KMD3|HNRL2_HUMAN Heterogeneous nuclear ribonucleoprotein U-like protein 2 OS=Homo sapiens OX=9606 GN=HNRNPUL2 PE=1 SV=1	2	1	1	1	2	84.69	746	0.06358	0	42	0
M0QZG6;M0R2P5;O00754	M0QZG6;M0R2P5;O00754	Lysosomal alpha-mannosidase (Fragment);Lysosomal alpha-mannosidase	MAN2B1;	tr|M0QZG6|M0QZG6_HUMAN Lysosomal alpha-mannosidase (Fragment) OS=Homo sapiens OX=9606 GN=MAN2B1 PE=1 SV=1;tr|M0R2P5|M0R2P5_HUMAN Lysosomal alpha-mannosidase (Fragment) OS=Homo sapiens OX=9606 PE=1 SV=1;sp|O00754|MA2B1_HUMAN Lysosomal alpha-mannosidase OS=H	3	1	1	1	7	19.067	172	0.061983	49934000	9	5548200
Q15459	Q15459	Splicing factor 3A subunit 1	SF3A1	sp|Q15459|SF3A1_HUMAN Splicing factor 3A subunit 1 OS=Homo sapiens OX=9606 GN=SF3A1 PE=1 SV=1	1	1	1	1	1.1	88.885	793	0.060566	1860000	46	40434
F6RFD5;P60981	F6RFD5;P60981	Destrin	DSTN	tr|F6RFD5|F6RFD5_HUMAN Destrin OS=Homo sapiens OX=9606 GN=DSTN PE=1 SV=1;sp|P60981|DEST_HUMAN Destrin OS=Homo sapiens OX=9606 GN=DSTN PE=1 SV=3	2	1	1	1	8.1	15.397	135	0.06054	1612000	10	161200
Q5H8X8;O95399	Q5H8X8;O95399	Urotensin 2;Urotensin-2	UTS2	tr|Q5H8X8|Q5H8X8_HUMAN Urotensin 2 OS=Homo sapiens OX=9606 GN=UTS2 PE=4 SV=1;sp|O95399|UTS2_HUMAN Urotensin-2 OS=Homo sapiens OX=9606 GN=UTS2 PE=1 SV=1	2	1	1	1	5.8	16.276	139	0.05643	88579000	6	14763000
Q96QR8	Q96QR8	Transcriptional regulator protein Pur-beta	PURB	sp|Q96QR8|PURB_HUMAN Transcriptional regulator protein Pur-beta OS=Homo sapiens OX=9606 GN=PURB PE=1 SV=3	1	1	1	1	4.2	33.24	312	0.055578	2526100	15	168410
C9JUG7;F8W9N7;P52907;P47755	C9JUG7;F8W9N7;P52907;P47755	F-actin-capping protein subunit alpha;	CAPZA2;	tr|C9JUG7|C9JUG7_HUMAN F-actin-capping protein subunit alpha OS=Homo sapiens OX=9606 GN=CAPZA2 PE=1 SV=1;tr|F8W9N7|F8W9N7_HUMAN F-actin-capping protein subunit alpha OS=Homo sapiens OX=9606 GN=CAPZA2 PE=1 SV=1;sp|P52907|CAZA1_HUMAN F-actin-capping protein	4	1	1	1	6.8	16.698	146	0.055277	2833100	9	314790
Q8WVI0	Q8WVI0	Ubiquinol-cytochrome c reductase complex assembly factor 5	UQCC5	sp|Q8WVI0|UQCC5_HUMAN Ubiquinol-cytochrome c reductase complex assembly factor 5 OS=Homo sapiens OX=9606 GN=UQCC5 PE=1 SV=2	1	1	1	1	15.7	8.6961	70	0.053867	1209800	2	604910
A0A087WVM7;V9GYP5;A0A087WWQ2;Q92979	A0A087WVM7;V9GYP5;A0A087WWQ2;Q92979	EMG1 N1-specific pseudouridine methyltransferase (Fragment);Uncharacterized protein (Fragment);	EMG1;	tr|A0A087WVM7|A0A087WVM7_HUMAN EMG1 N1-specific pseudouridine methyltransferase (Fragment) OS=Homo sapiens OX=9606 GN=EMG1 PE=1 SV=1;tr|V9GYP5|V9GYP5_HUMAN Uncharacterized protein (Fragment) OS=Homo sapiens OX=9606 PE=1 SV=2;tr|A0A087WWQ2|A0A087WWQ2_HUMAN	4	1	1	1	7.4	16.532	149	0.053867	3441800	10	344180
P35754	P35754	Glutaredoxin-1	GLRX	sp|P35754|GLRX1_HUMAN Glutaredoxin-1 OS=Homo sapiens OX=9606 GN=GLRX PE=1 SV=2	1	1	1	1	10.4	11.776	106	0.053867	1070400	7	152910
Q96QK1	Q96QK1	Vacuolar protein sorting-associated protein 35	VPS35	sp|Q96QK1|VPS35_HUMAN Vacuolar protein sorting-associated protein 35 OS=Homo sapiens OX=9606 GN=VPS35 PE=1 SV=2	1	1	1	1	1.4	91.706	796	0.053867	5051300	47	107470
C9JVN9;Q9H9P8	C9JVN9;Q9H9P8	L-2-hydroxyglutarate dehydrogenase, mitochondrial	L2HGDH	tr|C9JVN9|C9JVN9_HUMAN L-2-hydroxyglutarate dehydrogenase, mitochondrial OS=Homo sapiens OX=9606 GN=L2HGDH PE=1 SV=1;sp|Q9H9P8|L2HDH_HUMAN L-2-hydroxyglutarate dehydrogenase, mitochondrial OS=Homo sapiens OX=9606 GN=L2HGDH PE=1 SV=3	2	1	1	1	2.7	48.475	441	0.053127	3303200	29	113900
Q96AG4	Q96AG4	Leucine-rich repeat-containing protein 59	LRRC59	sp|Q96AG4|LRC59_HUMAN Leucine-rich repeat-containing protein 59 OS=Homo sapiens OX=9606 GN=LRRC59 PE=1 SV=1	1	1	1	1	3.9	34.93	307	0.053127	3306100	17	194480
J3QL24;J3QKT4;J3KQ22;P32322	J3QL24;J3QKT4;J3KQ22;P32322	pyrroline-5-carboxylate reductase (Fragment);Pyrroline-5-carboxylate reductase (Fragment);	PYCR1;	tr|J3QL24|J3QL24_HUMAN pyrroline-5-carboxylate reductase (Fragment) OS=Homo sapiens OX=9606 GN=PYCR1 PE=1 SV=1;tr|J3QKT4|J3QKT4_HUMAN Pyrroline-5-carboxylate reductase (Fragment) OS=Homo sapiens OX=9606 GN=PYCR1 PE=1 SV=1;tr|J3KQ22|J3KQ22_HUMAN Pyrroline-5	4	1	1	1	4.9	23.566	225	0.051554	8653300	11	786670
A0A0C4DFT0;F8WD55;Q7Z2W7	A0A0C4DFT0;F8WD55;Q7Z2W7	Transient receptor potential cation channel subfamily M member 8	TRPM8;	tr|A0A0C4DFT0|A0A0C4DFT0_HUMAN Transient receptor potential cation channel subfamily M member 8 OS=Homo sapiens OX=9606 GN=TRPM8 PE=1 SV=1;tr|F8WD55|F8WD55_HUMAN Transient receptor potential cation channel subfamily M member 8 OS=Homo sapiens OX=9606 GN=TR	3	1	1	1	4.2	21.74	192	0.05101	115010000	11	10455000
M0R071;Q8IYN0	M0R071;Q8IYN0	Zinc finger protein 100 (Fragment);Zinc finger protein 100	ZNF100	tr|M0R071|M0R071_HUMAN Zinc finger protein 100 (Fragment) OS=Homo sapiens OX=9606 GN=ZNF100 PE=1 SV=1;sp|Q8IYN0|ZN100_HUMAN Zinc finger protein 100 OS=Homo sapiens OX=9606 GN=ZNF100 PE=1 SV=2	2	1	1	1	14.7	17.526	156	0.05074	1073500	13	82574
C9K0U8;A0A0G2JLD8;E7EUY5;Q04837	C9K0U8;A0A0G2JLD8;E7EUY5;Q04837	Single-stranded DNA-binding protein, mitochondrial (Fragment)	SSBP1	tr|C9K0U8|C9K0U8_HUMAN Single-stranded DNA-binding protein, mitochondrial (Fragment) OS=Homo sapiens OX=9606 GN=SSBP1 PE=1 SV=1;tr|A0A0G2JLD8|A0A0G2JLD8_HUMAN Single-stranded DNA-binding protein, mitochondrial (Fragment) OS=Homo sapiens OX=9606 GN=SSBP1 PE	4	1	1	1	6.6	14.131	121	0.050421	25078000	9	2786400
H0YJB9;G3V4C6;Q9Y224	H0YJB9;G3V4C6;Q9Y224	RNA transcription, translation and transport factor (Fragment);RNA transcription, translation and transport factor protein;	RTRAF;	tr|H0YJB9|H0YJB9_HUMAN RNA transcription, translation and transport factor (Fragment) OS=Homo sapiens OX=9606 GN=RTRAF PE=1 SV=1;tr|G3V4C6|G3V4C6_HUMAN RNA transcription, translation and transport factor protein OS=Homo sapiens OX=9606 GN=RTRAF PE=1 SV=1;s	3	1	1	1	7	14.726	129	-2	1781600	12	148470
A0A0C4DGF4;E9PQF7;E9PRW0;Q9NZQ8	A0A0C4DGF4;E9PQF7;E9PRW0;Q9NZQ8	Transient receptor potential cation channel subfamily M member 5 (Fragment);Transient receptor potential cation channel subfamily M member 5	TRPM5;	tr|A0A0C4DGF4|A0A0C4DGF4_HUMAN Transient receptor potential cation channel subfamily M member 5 (Fragment) OS=Homo sapiens OX=9606 GN=TRPM5 PE=4 SV=1;tr|E9PQF7|E9PQF7_HUMAN Transient receptor potential cation channel subfamily M member 5 OS=Homo sapiens OX	4	1	1	1	0.8	130.77	1159	-2	5641100	59	95613
D6RAM9;D6RAY2;D6RBI2;D6RE02;D6RIA2;H0Y8T4;D6R991;B3KM87;D6REM6;A0A0R4J2E8;A8MXP9;P43243	D6RAM9;D6RAY2;D6RBI2;D6RE02;D6RIA2;H0Y8T4;D6R991;B3KM87;D6REM6;A0A0R4J2E8;A8MXP9;P43243	Matrin 3 (Fragment)	MATR3	tr|D6RAM9|D6RAM9_HUMAN Matrin 3 (Fragment) OS=Homo sapiens OX=9606 GN=MATR3 PE=1 SV=1;tr|D6RAY2|D6RAY2_HUMAN Matrin 3 (Fragment) OS=Homo sapiens OX=9606 GN=MATR3 PE=1 SV=1;tr|D6RBI2|D6RBI2_HUMAN Matrin 3 (Fragment) OS=Homo sapiens OX=9606 GN=MATR3 PE=1 SV=	12	1	1	1	11.1	8.709	81	-2	3405900	3	1135300
A0A8V8TPI9;J3KNV1;O60281	A0A8V8TPI9;J3KNV1;O60281	Zinc finger protein 292 (Fragment);Zinc finger protein 292	ZNF292;	tr|A0A8V8TPI9|A0A8V8TPI9_HUMAN Zinc finger protein 292 (Fragment) OS=Homo sapiens OX=9606 GN=ZNF292 PE=1 SV=1;tr|J3KNV1|J3KNV1_HUMAN Zinc finger protein 292 OS=Homo sapiens OX=9606 GN=ZNF292 PE=1 SV=1;sp|O60281|ZN292_HUMAN Zinc finger protein 292 OS=Homo s	3	1	1	1	0.3	260.34	2329	-2	15859000	116	136720
J3QRS3;P19105;P24844;O14950	J3QRS3;P19105;P24844;O14950	Myosin light chain 12A;Myosin regulatory light chain 12A;Myosin regulatory light polypeptide 9	MYL12A;	tr|J3QRS3|J3QRS3_HUMAN Myosin light chain 12A OS=Homo sapiens OX=9606 GN=MYL12A PE=1 SV=1;sp|P19105|ML12A_HUMAN Myosin regulatory light chain 12A OS=Homo sapiens OX=9606 GN=MYL12A PE=1 SV=2;sp|P24844|MYL9_HUMAN Myosin regulatory light polypeptide 9 OS=Homo	4	1	1	1	5.1	20.457	177	-2	6477500	12	539790
P60602	P60602	Reactive oxygen species modulator 1	ROMO1	sp|P60602|ROMO1_HUMAN Reactive oxygen species modulator 1 OS=Homo sapiens OX=9606 GN=ROMO1 PE=1 SV=1	1	1	1	1	10.1	8.1828	79	-2	4152100	4	1038000
Q8TF46	Q8TF46	DIS3-like exonuclease 1	DIS3L	sp|Q8TF46|DI3L1_HUMAN DIS3-like exonuclease 1 OS=Homo sapiens OX=9606 GN=DIS3L PE=1 SV=2	1	1	1	1	0.7	120.79	1054	-2	7234500	64	113040
O14893	O14893	Gem-associated protein 2	GEMIN2	sp|O14893|GEMI2_HUMAN Gem-associated protein 2 OS=Homo sapiens OX=9606 GN=GEMIN2 PE=1 SV=1	1	1	1	1	3.6	31.585	280	-2	2107300	15	140490
A0A7I2V3V3;A0A7I2YQY4;A0A7I2V3A9;P52732	A0A7I2V3V3;A0A7I2YQY4;A0A7I2V3A9;P52732	Kinesin-like protein	KIF11;	tr|A0A7I2V3V3|A0A7I2V3V3_HUMAN Kinesin-like protein OS=Homo sapiens OX=9606 GN=KIF11 PE=1 SV=1;tr|A0A7I2YQY4|A0A7I2YQY4_HUMAN Kinesin-like protein OS=Homo sapiens OX=9606 GN=KIF11 PE=1 SV=1;tr|A0A7I2V3A9|A0A7I2V3A9_HUMAN Kinesin-like protein OS=Homo sapien	4	1	1	1	1.7	60.106	533	-2	3127700	41	76286
