# Supplementary material for: VAV2 exists in extrachromosomal circular DNA and contributes Enzalutamide resistance of prostate cancer via stabilization of AR/ARv7
Source: Int J Biol Sci. 2025 Apr 9;21(6):2843–63. doi: 10.7150/ijbs.109271 (PMC12035891; doi:10.7150/ijbs.109271)
Supplement: Supplementary file 1 — Supplementary figures and tables. [file ijbsv21p2843s1.zip › supplementary materials/Table S2.xlsx]

## Sheet: AR 去泛素化酶
SwissProt ID (DUB)	Gene Symbol (DUB)	SwissProt ID (Substrate)	Gene Symbol(Substrate)	Domain_LikelihoodRatio	Go_LikelihoodRatio	Network_LikelihoodRatio	Motif_LikelihoodRatio	Confidence Score	Species
Q8TEY7	USP33	P10275	AR	4.24	5.94	3.83	9.23	0.95	H.sapiens
P51784	USP11	P10275	AR	7.88	2.2	3.83	9.23	0.942	H.sapiens
O00507	USP9Y	P10275	AR	4.24	3.63	3.83	9.23	0.939	H.sapiens
Q9NQC7	CYLD	P10275	AR	4.24	3.63	3.83	9.23	0.939	H.sapiens
O94782	USP1	P10275	AR	4.24	2.78	3.83	9.23	0.932	H.sapiens
P40818	USP8	P10275	AR	4.24	2.76	3.83	9.23	0.932	H.sapiens
Q13107	USP4	P10275	AR	7.88	2.69	1.86	9.23	0.928	H.sapiens
O75604	USP2	P10275	AR	4.24	2.2	3.83	9.23	0.925	H.sapiens
P45974	USP5	P10275	AR	4.24	2.2	3.83	9.23	0.925	H.sapiens
Q9UHP3	USP25	P10275	AR	4.24	2.2	3.83	9.23	0.925	H.sapiens
Q9UMW8	USP18	P10275	AR	4.24	2.2	3.83	9.23	0.925	H.sapiens
Q9Y5T5	USP16	P10275	AR	4.24	2.2	3.83	9.23	0.925	H.sapiens
Q53GS9	USP39	P10275	AR	4.24	1.84	3.83	9.23	0.92	H.sapiens
Q70EL1	USP54	P10275	AR	4.24	1.84	3.83	9.23	0.92	H.sapiens
Q93008	USP9X	P10275	AR	4.24	3.63	1.86	9.23	0.918	H.sapiens
Q96RU2	USP28	P10275	AR	4.24	2.78	1.86	9.23	0.909	H.sapiens
Q8NFA0	USP32	P10275	AR	4.24	3.63	1	9.23	0.896	H.sapiens
Q92995	USP13	P10275	AR	4.24	3.63	1	9.23	0.896	H.sapiens
Q9UPT9	USP22	P10275	AR	4.24	3.63	1	9.23	0.896	H.sapiens
Q9Y2K6	USP20	P10275	AR	4.24	3.63	1	9.23	0.896	H.sapiens
O94966	USP19	P10275	AR	4.24	3.46	1	9.23	0.894	H.sapiens
Q70EL2	USP45	P10275	AR	4.24	1.84	1.86	9.23	0.893	H.sapiens
Q96K76	USP47	P10275	AR	4.24	2.78	1	9.23	0.885	H.sapiens
Q9UK80	USP21	P10275	AR	4.24	2.78	1	9.23	0.885	H.sapiens
Q70CQ1	USP49	P10275	AR	4.24	2.76	1	9.23	0.884	H.sapiens
P35125	USP6	P10275	AR	4.24	2.2	1	9.23	0.874	H.sapiens
Q0WX57	USP17L30	P10275	AR	4.24	2.2	1	9.23	0.874	H.sapiens
Q14694	USP10	P10275	AR	4.24	2.2	1	9.23	0.874	H.sapiens
Q3LFD5	USP41	P10275	AR	4.24	2.2	1	9.23	0.874	H.sapiens
Q70CQ2	USP34	P10275	AR	4.24	2.2	1	9.23	0.874	H.sapiens
Q70CQ3	USP30	P10275	AR	4.24	2.2	1	9.23	0.874	H.sapiens
Q86T82	USP37	P10275	AR	4.24	2.2	1	9.23	0.874	H.sapiens
Q86UV5	USP48	P10275	AR	4.24	2.2	1	9.23	0.874	H.sapiens
Q8NB14	USP38	P10275	AR	4.24	2.2	1	9.23	0.874	H.sapiens
Q9H9J4	USP42	P10275	AR	4.24	2.2	1	9.23	0.874	H.sapiens
Q9HBJ7	USP29	P10275	AR	4.24	2.2	1	9.23	0.874	H.sapiens
Q9NVE5	USP40	P10275	AR	4.24	2.2	1	9.23	0.874	H.sapiens
Q9P275	USP36	P10275	AR	4.24	2.2	1	9.23	0.874	H.sapiens
Q9P2H5	USP35	P10275	AR	4.24	2.2	1	9.23	0.874	H.sapiens
Q9UPU5	USP24	P10275	AR	4.24	2.2	1	9.23	0.874	H.sapiens
Q70EL3	USP50	P10275	AR	4.24	1.92	1	9.23	0.867	H.sapiens
A6NNY8	USP27X	P10275	AR	4.24	1.84	1	9.23	0.865	H.sapiens
Q70CQ4	USP31	P10275	AR	4.24	1.84	1	9.23	0.865	H.sapiens
Q70EK9	USP51	P10275	AR	4.24	1.84	1	9.23	0.865	H.sapiens
Q70EL4	USP43	P10275	AR	4.24	1.84	1	9.23	0.865	H.sapiens
Q9H0E7	USP44	P10275	AR	4.24	1.84	1	9.23	0.865	H.sapiens
Q9Y6I4	USP3	P10275	AR	4.24	1.84	1	9.23	0.865	H.sapiens
Q504Q3	PAN2	P10275	AR	1	1.48	3.83	9.23	0.848	H.sapiens
Q70EK8	USP53	P10275	AR	4.24	1	1	9.23	0.831	H.sapiens
Q92560	BAP1	P10275	AR	1	2.78	3.83	3.35	0.825	H.sapiens
Q9Y4E8	USP15	P10275	AR	7.88	3.63	1	1	0.811	H.sapiens
